# Supplementary material for: Methyl 4-(5-meth­oxy-1H-indol-3-yl)benzoate
Source: Acta Crystallogr Sect E Struct Rep Online. 2011 Dec 17;68(Pt 1):o133. doi: 10.1107/S1600536811052135 (PMC3254479; doi:10.1107/S1600536811052135)
Supplement: Supplementary file 1 [file e-68-0o133-sup1.cif]

##############################################################################
#                                                                            #
# This CIF contains the data in a paper accepted for publication in          #
# Acta Crystallographica Section E. It conforms to the requirements of       #
# Notes for Authors for Acta Crystallographica Section E, and has been       #
# peer reviewed under the auspices of the IUCr Commission on Journals.       #
#                                                                            #
# Full details of the Crystallographic Information File format               #
# are given in the paper "The Crystallographic Information File (CIF):       #
# a New Standard Archive File for Crystallography" by S. R. Hall, F. H.      #
# Allen and I. D. Brown [Acta Cryst. (1991), A47, 655-685].                  #
#                                                                            #
# The current version of the core CIF dictionary is obtainable from          #
# ftp://ftp.iucr.org/pub/cif_core.dic.                                       #
#                                                                            #
# Software is freely available for graphical display of the structure(s)     #
# in this CIF. For information consult the CIF software page                 #
# http://www.iucr.org/resources/cif/software.                                #
#                                                                            #
# This file may be used for bona fide research purposes within the           #
# scientific community so long as proper attribution is given to the journal # 
# article from which it was obtained.                                        #
#                                                                            #
##############################################################################
data_global
_audit_creation_method     'form.cif (version 2.0)'
_journal_data_validation_number     ?
_journal_date_recd_electronic     2011-11-19
_journal_date_accepted     2011-12-03
_journal_name_full     'Acta Crystallographica, Section E'
_journal_year     2012
_journal_volume     68
_journal_issue      1
_journal_page_first     o133
_journal_page_last     o133
_journal_paper_category     QO
_journal_paper_doi     10.1107/S1600536811052135
_journal_coeditor_code     HB6526
_publ_contact_author_name     'Zhi-Qiang Zhang'
_publ_contact_author_address
;
School of Chemical Engineering
University of Science and Technology Liaoning
Anshan 114051
People's Republic of China
;
_publ_contact_author_email     zhangzhiqiang@ustl.edu.cn
_publ_contact_author_fax     ?
_publ_contact_author_phone     ?
_publ_section_title
;
Methyl 4-(5-methoxy-1<i>H</i>-indol-3-yl)benzoate
;
loop_
    _publ_author_name
    _publ_author_address
    'Cui-Ping Wang'
;
School of Chemical Engineering
University of Science and Technology Liaoning
Anshan 114051
People's Republic of China
;
    'Jiang-Long Yu'
;
School of Chemical Engineering
University of Science and Technology Liaoning
Anshan 114051
People's Republic of China
;
    'Zhi-Qiang Zhang'
;
School of Chemical Engineering
University of Science and Technology Liaoning
Anshan 114051
People's Republic of China
;
    'Jing-Bo Yan'
;
School of Chemical Engineering
University of Science and Technology Liaoning
Anshan 114051
People's Republic of China
;
data_I
_audit_creation_method     SHELXL-97
_chemical_name_systematic
;
Methyl 4-(5-methoxy-1<i>H</i>-indol-3-yl)benzoate
;
_chemical_name_common     ?
_chemical_formula_moiety     'C17 H15 N O3'
_chemical_formula_sum     'C17 H15 N O3'
_chemical_formula_iupac     'C17 H15 N O3'
_chemical_formula_weight     281.30
_chemical_melting_point     ?
_symmetry_cell_setting     monoclinic
_symmetry_space_group_name_H-M     'P 21/c'
loop_
    _symmetry_equiv_pos_as_xyz
    'x, y, z'
    '-x, y+1/2, -z+1/2'
    '-x, -y, -z'
    'x, -y-1/2, z-1/2'
_cell_length_a     15.023(8)
_cell_length_b     5.871(3)
_cell_length_c     16.867(9)
_cell_angle_alpha     90.00
_cell_angle_beta     113.721(6)
_cell_angle_gamma     90.00
_cell_volume     1361.9(12)
_cell_formula_units_Z     4
_cell_measurement_reflns_used     4649
_cell_measurement_theta_min     1.5
_cell_measurement_theta_max     27.9
_cell_measurement_temperature     113(2)
_exptl_crystal_description     Prism
_exptl_crystal_colour     Colorless
_exptl_crystal_size_max     0.20
_exptl_crystal_size_mid     0.16
_exptl_crystal_size_min     0.14
_exptl_crystal_density_diffrn     1.372
_exptl_crystal_density_meas     ?
_exptl_crystal_density_method     'not measured'
_exptl_crystal_F_000     592
_exptl_absorpt_coefficient_mu     0.095
_exptl_absorpt_correction_type     multi-scan
_exptl_absorpt_process_details     '(CrystalClear; Rigaku, 2007)'
_exptl_absorpt_correction_T_min     0.9813
_exptl_absorpt_correction_T_max     0.9869
_exptl_special_details
;
;
_diffrn_ambient_temperature     113(2)
_diffrn_radiation_type     MoK\a
_diffrn_radiation_wavelength     0.71073
_diffrn_radiation_source     'rotating anode'
_diffrn_radiation_monochromator     multilayer
_diffrn_measurement_device_type     'Rigaku Saturn724 CCD'
_diffrn_measurement_method     '\w and \f scans'
_diffrn_detector_area_resol_mean     14.22
_diffrn_reflns_number     13161
_diffrn_reflns_av_R_equivalents     0.0383
_diffrn_reflns_av_sigmaI/netI     0.0357
_diffrn_reflns_theta_min     1.48
_diffrn_reflns_theta_max     27.90
_diffrn_reflns_theta_full     27.90
_diffrn_measured_fraction_theta_max     0.994
_diffrn_measured_fraction_theta_full     0.994
_diffrn_reflns_limit_h_min     -19
_diffrn_reflns_limit_h_max     19
_diffrn_reflns_limit_k_min     -7
_diffrn_reflns_limit_k_max     7
_diffrn_reflns_limit_l_min     -22
_diffrn_reflns_limit_l_max     22
_diffrn_standards_number     0
_diffrn_standards_interval_count     0
_diffrn_standards_interval_time     0
_diffrn_standards_decay_%     0
_refine_special_details
;
Refinement of <i>F</i>^2^ against ALL reflections. The weighted <i>R</i>-factor
<i>wR</i> and goodness of fit <i>S</i> are based on <i>F</i>^2^, conventional
<i>R</i>-factors <i>R</i> are based on <i>F</i>, with <i>F</i> set to zero for
negative <i>F</i>^2^. The threshold expression of <i>F</i>^2^ >
\s(<i>F</i>^2^) is used only for calculating <i>R</i>-factors(gt) <i>etc</i>.
and is not relevant to the choice of reflections for refinement.
<i>R</i>-factors based on <i>F</i>^2^ are statistically about twice as large
as those based on <i>F</i>, and <i>R</i>- factors based on ALL data will be
even larger.
;
_reflns_number_total     3241
_reflns_number_gt     2460
_reflns_threshold_expression     I>2\s(I)
_refine_ls_structure_factor_coef     Fsqd
_refine_ls_matrix_type     full
_refine_ls_R_factor_all     0.0452
_refine_ls_R_factor_gt     0.0367
_refine_ls_wR_factor_gt     0.1017
_refine_ls_wR_factor_ref     0.1097
_refine_ls_goodness_of_fit_ref     1.056
_refine_ls_restrained_S_all     1.056
_refine_ls_number_reflns     3241
_refine_ls_number_parameters     196
_refine_ls_number_restraints     1
_refine_ls_hydrogen_treatment     mixed
_refine_ls_weighting_scheme     calc
_refine_ls_weighting_details
                 'calc w=1/[\s^2^(Fo^2^)+(0.0702P)^2^] where P=(Fo^2^+2Fc^2^)/3'
_atom_sites_solution_hydrogens     geom
_atom_sites_solution_primary     direct
_atom_sites_solution_secondary     difmap
_refine_ls_shift/su_max     0.001
_refine_ls_shift/su_mean     0.000
_refine_diff_density_max     0.235
_refine_diff_density_min     -0.247
_refine_ls_extinction_method     none
_refine_ls_extinction_coef     ?
loop_
    _atom_type_symbol
    _atom_type_description
    _atom_type_scat_dispersion_real
    _atom_type_scat_dispersion_imag
    _atom_type_scat_source
    'C' 'C' 0.0033 0.0016
                         'International Tables Vol C Tables 4.2.6.8 and 6.1.1.4'
    'H' 'H' 0.0000 0.0000
                         'International Tables Vol C Tables 4.2.6.8 and 6.1.1.4'
    'N' 'N' 0.0061 0.0033
                         'International Tables Vol C Tables 4.2.6.8 and 6.1.1.4'
    'O' 'O' 0.0106 0.0060
                         'International Tables Vol C Tables 4.2.6.8 and 6.1.1.4'
_computing_data_collection     'CrystalClear (Rigaku, 2007)'
_computing_cell_refinement     'CrystalClear (Rigaku, 2007)'
_computing_data_reduction     'CrystalClear (Rigaku, 2007)'
_computing_structure_solution     'SHELXS97 (Sheldrick, 2008)'
_computing_structure_refinement     'SHELXL97 (Sheldrick, 2008)'
_computing_molecular_graphics     'SHELXTL (Sheldrick, 2008)'
_computing_publication_material     'SHELXTL (Sheldrick, 2008)'
loop_
    _atom_site_type_symbol
    _atom_site_label
    _atom_site_fract_x
    _atom_site_fract_y
    _atom_site_fract_z
    _atom_site_U_iso_or_equiv
    _atom_site_adp_type
    _atom_site_calc_flag
    _atom_site_refinement_flags
    _atom_site_occupancy
    _atom_site_symmetry_multiplicity
    _atom_site_disorder_assembly
    _atom_site_disorder_group
    O O1 0.65330(5) 1.06706(14) 0.57107(5) 0.0256(2) Uani d . 1 1 . .
    O O2 1.06010(5) 1.07061(13) 1.21305(5) 0.0268(2) Uani d . 1 1 . .
    O O3 1.03480(5) 1.38309(12) 1.12988(5) 0.0231(2) Uani d . 1 1 . .
    N N1 0.57543(7) 0.50593(17) 0.79506(6) 0.0252(2) Uani d D 1 1 . .
    C C1 0.72517(8) 1.2391(2) 0.60676(7) 0.0266(3) Uani d . 1 1 . .
    H H1A 0.7069 1.3383 0.6445 0.040 Uiso calc R 1 1 . .
    H H1B 0.7300 1.3297 0.5598 0.040 Uiso calc R 1 1 . .
    H H1C 0.7881 1.1678 0.6405 0.040 Uiso calc R 1 1 . .
    C C2 0.63635(7) 0.92664(19) 0.62868(7) 0.0201(2) Uani d . 1 1 . .
    C C3 0.56197(8) 0.76524(19) 0.59007(7) 0.0233(3) Uani d . 1 1 . .
    H H3 0.5285 0.7610 0.5288 0.028 Uiso calc R 1 1 . .
    C C4 0.53738(7) 0.61387(19) 0.64008(7) 0.0232(3) Uani d . 1 1 . .
    H H4 0.4883 0.5024 0.6144 0.028 Uiso calc R 1 1 . .
    C C5 0.58711(7) 0.62954(18) 0.73024(7) 0.0206(2) Uani d . 1 1 . .
    C C6 0.63929(8) 0.58338(19) 0.87366(7) 0.0230(2) Uani d . 1 1 . .
    H H6 0.6447 0.5255 0.9280 0.028 Uiso calc R 1 1 . .
    C C7 0.69470(7) 0.75701(17) 0.86292(7) 0.0188(2) Uani d . 1 1 . .
    C C8 0.66109(7) 0.79141(17) 0.77034(7) 0.0177(2) Uani d . 1 1 . .
    C C9 0.68678(7) 0.94025(18) 0.71752(6) 0.0191(2) Uani d . 1 1 . .
    H H9 0.7377 1.0478 0.7424 0.023 Uiso calc R 1 1 . .
    C C10 0.77498(7) 0.86947(18) 0.93408(7) 0.0182(2) Uani d . 1 1 . .
    C C11 0.82087(7) 0.75877(18) 1.01399(7) 0.0204(2) Uani d . 1 1 . .
    H H11 0.7983 0.6129 1.0219 0.024 Uiso calc R 1 1 . .
    C C12 0.89807(7) 0.85678(18) 1.08147(7) 0.0202(2) Uani d . 1 1 . .
    H H12 0.9277 0.7784 1.1350 0.024 Uiso calc R 1 1 . .
    C C13 0.93258(7) 1.06998(18) 1.07123(7) 0.0186(2) Uani d . 1 1 . .
    C C14 0.88750(7) 1.18392(18) 0.99234(7) 0.0197(2) Uani d . 1 1 . .
    H H14 0.9106 1.3292 0.9845 0.024 Uiso calc R 1 1 . .
    C C15 0.80911(7) 1.08586(18) 0.92535(7) 0.0199(2) Uani d . 1 1 . .
    H H15 0.7780 1.1670 0.8726 0.024 Uiso calc R 1 1 . .
    C C16 1.01559(7) 1.16901(18) 1.14560(7) 0.0194(2) Uani d . 1 1 . .
    C C17 1.11194(8) 1.4968(2) 1.20010(7) 0.0237(3) Uani d . 1 1 . .
    H H17A 1.1040 1.4704 1.2543 0.036 Uiso calc R 1 1 . .
    H H17B 1.1092 1.6607 1.1883 0.036 Uiso calc R 1 1 . .
    H H17C 1.1749 1.4365 1.2053 0.036 Uiso calc R 1 1 . .
    H H1 0.5318(9) 0.3932(19) 0.7867(10) 0.047(4) Uiso d D 1 1 . .
loop_
    _atom_site_aniso_label
    _atom_site_aniso_U_11
    _atom_site_aniso_U_22
    _atom_site_aniso_U_33
    _atom_site_aniso_U_12
    _atom_site_aniso_U_13
    _atom_site_aniso_U_23
    O1 0.0261(4) 0.0340(5) 0.0151(4) -0.0048(3) 0.0069(3) 0.0006(3)
    O2 0.0269(4) 0.0248(4) 0.0210(4) 0.0003(3) 0.0017(3) 0.0020(3)
    O3 0.0247(4) 0.0209(4) 0.0202(4) -0.0035(3) 0.0056(3) -0.0013(3)
    N1 0.0233(5) 0.0248(5) 0.0264(5) -0.0070(4) 0.0090(4) -0.0006(4)
    C1 0.0273(6) 0.0322(7) 0.0208(6) -0.0051(5) 0.0102(5) 0.0010(5)
    C2 0.0189(5) 0.0235(6) 0.0182(5) 0.0021(4) 0.0076(4) 0.0000(4)
    C3 0.0198(5) 0.0285(6) 0.0181(5) 0.0015(4) 0.0041(4) -0.0046(4)
    C4 0.0188(5) 0.0235(6) 0.0247(6) -0.0020(4) 0.0058(4) -0.0060(4)
    C5 0.0181(5) 0.0201(5) 0.0231(6) 0.0004(4) 0.0078(4) -0.0013(4)
    C6 0.0227(5) 0.0248(6) 0.0215(5) -0.0009(4) 0.0090(4) 0.0018(4)
    C7 0.0188(5) 0.0190(5) 0.0190(5) 0.0011(4) 0.0081(4) -0.0002(4)
    C8 0.0147(5) 0.0187(5) 0.0190(5) 0.0019(4) 0.0062(4) -0.0012(4)
    C9 0.0162(5) 0.0220(5) 0.0176(5) -0.0008(4) 0.0052(4) -0.0012(4)
    C10 0.0181(5) 0.0205(5) 0.0180(5) 0.0015(4) 0.0092(4) -0.0014(4)
    C11 0.0227(5) 0.0174(5) 0.0216(5) -0.0001(4) 0.0095(4) 0.0007(4)
    C12 0.0222(5) 0.0201(6) 0.0179(5) 0.0041(4) 0.0075(4) 0.0023(4)
    C13 0.0194(5) 0.0202(6) 0.0175(5) 0.0025(4) 0.0087(4) -0.0013(4)
    C14 0.0233(5) 0.0188(5) 0.0188(5) -0.0007(4) 0.0102(4) -0.0006(4)
    C15 0.0239(5) 0.0208(6) 0.0158(5) 0.0010(4) 0.0089(4) 0.0015(4)
    C16 0.0196(5) 0.0198(5) 0.0204(5) 0.0018(4) 0.0097(4) -0.0011(4)
    C17 0.0234(5) 0.0235(6) 0.0221(6) -0.0035(4) 0.0069(4) -0.0031(4)
_geom_special_details
;
All e.s.d.'s (except the e.s.d. in the dihedral angle between two l.s. planes)
are estimated using the full covariance matrix. The cell e.s.d.'s are taken
into account individually in the estimation of e.s.d.'s in distances, angles
and torsion angles; correlations between e.s.d.'s in cell parameters are only
used when they are defined by crystal symmetry. An approximate (isotropic)
treatment of cell e.s.d.'s is used for estimating e.s.d.'s involving l.s.
planes.
;
loop_
    _geom_bond_atom_site_label_1
    _geom_bond_atom_site_label_2
    _geom_bond_site_symmetry_2
    _geom_bond_distance
    _geom_bond_publ_flag
    O1 C2 . 1.3739(14) ?
    O1 C1 . 1.4232(14) ?
    O2 C16 . 1.2095(13) ?
    O3 C16 . 1.3397(14) ?
    O3 C17 . 1.4449(13) ?
    N1 C6 . 1.3643(15) ?
    N1 C5 . 1.3811(15) ?
    N1 H1 . 0.902(8) ?
    C1 H1A . 0.9800 ?
    C1 H1B . 0.9800 ?
    C1 H1C . 0.9800 ?
    C2 C9 . 1.3828(15) ?
    C2 C3 . 1.4089(16) ?
    C3 C4 . 1.3742(16) ?
    C3 H3 . 0.9500 ?
    C4 C5 . 1.4020(17) ?
    C4 H4 . 0.9500 ?
    C5 C8 . 1.4110(15) ?
    C6 C7 . 1.3733(15) ?
    C6 H6 . 0.9500 ?
    C7 C8 . 1.4491(16) ?
    C7 C10 . 1.4718(15) ?
    C8 C9 . 1.4082(15) ?
    C9 H9 . 0.9500 ?
    C10 C15 . 1.3997(16) ?
    C10 C11 . 1.4025(15) ?
    C11 C12 . 1.3818(15) ?
    C11 H11 . 0.9500 ?
    C12 C13 . 1.3919(16) ?
    C12 H12 . 0.9500 ?
    C13 C14 . 1.3970(15) ?
    C13 C16 . 1.4859(15) ?
    C14 C15 . 1.3872(15) ?
    C14 H14 . 0.9500 ?
    C15 H15 . 0.9500 ?
    C17 H17A . 0.9800 ?
    C17 H17B . 0.9800 ?
    C17 H17C . 0.9800 ?
loop_
    _geom_angle_atom_site_label_1
    _geom_angle_atom_site_label_2
    _geom_angle_atom_site_label_3
    _geom_angle_site_symmetry_1
    _geom_angle_site_symmetry_3
    _geom_angle
    _geom_angle_publ_flag
    C2 O1 C1 . . 116.85(9) ?
    C16 O3 C17 . . 115.91(9) ?
    C6 N1 C5 . . 109.30(10) ?
    C6 N1 H1 . . 125.4(10) ?
    C5 N1 H1 . . 125.3(10) ?
    O1 C1 H1A . . 109.5 ?
    O1 C1 H1B . . 109.5 ?
    H1A C1 H1B . . 109.5 ?
    O1 C1 H1C . . 109.5 ?
    H1A C1 H1C . . 109.5 ?
    H1B C1 H1C . . 109.5 ?
    O1 C2 C9 . . 123.72(10) ?
    O1 C2 C3 . . 114.50(10) ?
    C9 C2 C3 . . 121.78(10) ?
    C4 C3 C2 . . 120.68(10) ?
    C4 C3 H3 . . 119.7 ?
    C2 C3 H3 . . 119.7 ?
    C3 C4 C5 . . 117.76(10) ?
    C3 C4 H4 . . 121.1 ?
    C5 C4 H4 . . 121.1 ?
    N1 C5 C4 . . 129.97(11) ?
    N1 C5 C8 . . 107.51(10) ?
    C4 C5 C8 . . 122.51(10) ?
    N1 C6 C7 . . 110.23(10) ?
    N1 C6 H6 . . 124.9 ?
    C7 C6 H6 . . 124.9 ?
    C6 C7 C8 . . 106.17(9) ?
    C6 C7 C10 . . 124.52(10) ?
    C8 C7 C10 . . 129.22(9) ?
    C9 C8 C5 . . 118.56(10) ?
    C9 C8 C7 . . 134.66(10) ?
    C5 C8 C7 . . 106.77(9) ?
    C2 C9 C8 . . 118.67(10) ?
    C2 C9 H9 . . 120.7 ?
    C8 C9 H9 . . 120.7 ?
    C15 C10 C11 . . 117.54(10) ?
    C15 C10 C7 . . 122.41(10) ?
    C11 C10 C7 . . 120.04(10) ?
    C12 C11 C10 . . 121.59(10) ?
    C12 C11 H11 . . 119.2 ?
    C10 C11 H11 . . 119.2 ?
    C11 C12 C13 . . 120.22(10) ?
    C11 C12 H12 . . 119.9 ?
    C13 C12 H12 . . 119.9 ?
    C12 C13 C14 . . 119.12(10) ?
    C12 C13 C16 . . 118.36(10) ?
    C14 C13 C16 . . 122.51(10) ?
    C15 C14 C13 . . 120.30(10) ?
    C15 C14 H14 . . 119.8 ?
    C13 C14 H14 . . 119.8 ?
    C14 C15 C10 . . 121.18(10) ?
    C14 C15 H15 . . 119.4 ?
    C10 C15 H15 . . 119.4 ?
    O2 C16 O3 . . 123.55(10) ?
    O2 C16 C13 . . 124.46(10) ?
    O3 C16 C13 . . 111.99(9) ?
    O3 C17 H17A . . 109.5 ?
    O3 C17 H17B . . 109.5 ?
    H17A C17 H17B . . 109.5 ?
    O3 C17 H17C . . 109.5 ?
    H17A C17 H17C . . 109.5 ?
    H17B C17 H17C . . 109.5 ?
loop_
    _geom_torsion_atom_site_label_1
    _geom_torsion_atom_site_label_2
    _geom_torsion_atom_site_label_3
    _geom_torsion_atom_site_label_4
    _geom_torsion_site_symmetry_1
    _geom_torsion_site_symmetry_2
    _geom_torsion_site_symmetry_3
    _geom_torsion_site_symmetry_4
    _geom_torsion
    _geom_torsion_publ_flag
    C1 O1 C2 C9 . . . . -1.96(15) ?
    C1 O1 C2 C3 . . . . 177.66(9) ?
    O1 C2 C3 C4 . . . . 179.99(9) ?
    C9 C2 C3 C4 . . . . -0.38(16) ?
    C2 C3 C4 C5 . . . . 1.45(16) ?
    C6 N1 C5 C4 . . . . -179.04(11) ?
    C6 N1 C5 C8 . . . . -0.29(12) ?
    C3 C4 C5 N1 . . . . 177.83(10) ?
    C3 C4 C5 C8 . . . . -0.75(16) ?
    C5 N1 C6 C7 . . . . -0.45(13) ?
    N1 C6 C7 C8 . . . . 0.98(12) ?
    N1 C6 C7 C10 . . . . -175.91(9) ?
    N1 C5 C8 C9 . . . . -179.88(9) ?
    C4 C5 C8 C9 . . . . -1.02(15) ?
    N1 C5 C8 C7 . . . . 0.87(11) ?
    C4 C5 C8 C7 . . . . 179.74(10) ?
    C6 C7 C8 C9 . . . . 179.80(11) ?
    C10 C7 C8 C9 . . . . -3.51(19) ?
    C6 C7 C8 C5 . . . . -1.13(11) ?
    C10 C7 C8 C5 . . . . 175.56(10) ?
    O1 C2 C9 C8 . . . . 178.17(9) ?
    C3 C2 C9 C8 . . . . -1.43(15) ?
    C5 C8 C9 C2 . . . . 2.07(14) ?
    C7 C8 C9 C2 . . . . -178.95(11) ?
    C6 C7 C10 C15 . . . . -159.36(10) ?
    C8 C7 C10 C15 . . . . 24.50(16) ?
    C6 C7 C10 C11 . . . . 21.27(15) ?
    C8 C7 C10 C11 . . . . -154.88(10) ?
    C15 C10 C11 C12 . . . . -1.09(15) ?
    C7 C10 C11 C12 . . . . 178.32(9) ?
    C10 C11 C12 C13 . . . . -0.27(15) ?
    C11 C12 C13 C14 . . . . 0.69(15) ?
    C11 C12 C13 C16 . . . . 179.85(9) ?
    C12 C13 C14 C15 . . . . 0.28(15) ?
    C16 C13 C14 C15 . . . . -178.85(9) ?
    C13 C14 C15 C10 . . . . -1.69(15) ?
    C11 C10 C15 C14 . . . . 2.06(15) ?
    C7 C10 C15 C14 . . . . -177.33(9) ?
    C17 O3 C16 O2 . . . . -1.53(14) ?
    C17 O3 C16 C13 . . . . 177.50(8) ?
    C12 C13 C16 O2 . . . . 5.35(15) ?
    C14 C13 C16 O2 . . . . -175.51(10) ?
    C12 C13 C16 O3 . . . . -173.67(8) ?
    C14 C13 C16 O3 . . . . 5.47(13) ?
loop_
    _geom_hbond_atom_site_label_D
    _geom_hbond_atom_site_label_H
    _geom_hbond_atom_site_label_A
    _geom_hbond_site_symmetry_A
    _geom_hbond_distance_DH
    _geom_hbond_distance_HA
    _geom_hbond_distance_DA
    _geom_hbond_angle_DHA
    N1 H1 Cg2 2_646 0.902(8) 2.535(15) 3.295(2) 142.3(11)
    C6 H6 O1 4_576 0.95 2.43 3.369(2) 172
    C17 H17B O2 1_565 0.98 2.60 3.484(2) 150
