# Supplementary material for: Methyl 4-(5-meth­oxy-1H-indol-3-yl)benzoate
Source: Acta Crystallogr Sect E Struct Rep Online. 2011 Dec 17;68(Pt 1):o133. doi: 10.1107/S1600536811052135 (PMC3254479; doi:10.1107/S1600536811052135)
Supplement: Supplementary file 2 [file e-68-0o133-Isup2.hkl]

# 
# h,k,l, Fc-squared, Fo-squared, sigma(Fo-squared) and status flag 
# 
data_I
_shelx_title ' shelx in P2(1)/c' 
_shelx_refln_list_code          4 
_shelx_F_calc_maximum      125.55 
_exptl_crystal_F_000       592.00 
_reflns_d_resolution_high  0.7594 
 
loop_ 
 _symmetry_equiv_pos_as_xyz 
 'x, y, z' 
 '-x, y+1/2, -z+1/2' 
 '-x, -y, -z' 
 'x, -y-1/2, z-1/2' 
 
_cell_length_a    15.0227 
_cell_length_b     5.8707 
_cell_length_c    16.8675 
_cell_angle_alpha  90.000 
_cell_angle_beta  113.721 
_cell_angle_gamma  90.000 
 
_shelx_F_squared_multiplier     1.000 
 
loop_ 
 _refln_index_h 
 _refln_index_k 
 _refln_index_l 
 _refln_F_squared_calc 
 _refln_F_squared_meas 
 _refln_F_squared_sigma 
 _refln_observed_status 
   1   0   0      163.30        9.02      6.87 o 
   2   0   0      438.76      418.49      7.10 o 
   3   0   0     5172.40     4653.14     94.82 o 
   4   0   0     2295.53     2217.20     30.01 o 
   5   0   0      200.04      184.16      2.76 o 
   6   0   0       28.82       29.21      1.21 o 
   7   0   0      731.97      768.56     24.18 o 
   8   0   0     1526.29     1668.85     77.03 o 
   9   0   0      950.49      835.80    145.80 o 
  10   0   0       45.93       46.25      4.69 o 
  11   0   0      139.80      142.44      5.74 o 
  12   0   0       23.07       23.34      4.43 o 
  13   0   0      707.68      692.48     32.44 o 
  14   0   0        0.41        1.42      1.80 o 
  15   0   0      117.19      120.90      8.23 o 
  16   0   0        4.12        5.17      3.19 o 
  17   0   0      380.66      398.35     25.65 o 
  18   0   0        2.31        3.41      3.42 o 
   1   1   0     4277.63     4038.32     52.48 o 
   2   1   0     2069.20     1954.54     16.69 o 
   3   1   0     3727.82     3505.38     32.38 o 
   4   1   0       19.34       21.34      0.72 o 
   5   1   0      361.79      346.37      5.54 o 
   6   1   0      532.69      481.74      6.67 o 
   7   1   0     2449.48     2612.06     39.12 o 
   8   1   0        0.19        0.46      0.22 o 
   9   1   0        0.27        0.57      0.36 o 
  10   1   0      438.93      494.20     12.49 o 
  11   1   0        0.30        0.72      0.57 o 
  12   1   0        0.64        0.98      1.33 o 
  13   1   0       54.88       53.97      3.91 o 
  14   1   0      309.09      318.40     13.06 o 
  15   1   0        0.09        1.28      1.57 o 
  16   1   0       60.07       60.43      4.24 o 
  17   1   0       10.48        9.17      6.02 o 
   0   2   0      253.58      256.65      3.69 o 
   1   2   0       13.27        9.50      0.43 o 
   2   2   0     1017.10     1078.19     10.48 o 
   3   2   0      267.50      275.53      2.88 o 
   4   2   0     1271.76     1275.89     24.32 o 
   5   2   0       44.42       61.50      1.68 o 
   6   2   0       97.25       94.71      2.99 o 
   7   2   0     1227.86     1336.81     28.36 o 
   8   2   0        0.60        1.28      0.59 o 
   9   2   0        6.42        7.20      1.30 o 
  10   2   0      155.83      152.59      5.12 o 
  11   2   0       69.69       74.25      4.66 o 
  12   2   0        1.30        1.45      1.17 o 
  13   2   0        3.93        4.59      2.21 o 
  14   2   0       73.74       84.13      4.15 o 
  15   2   0        4.26        4.18      3.10 o 
  16   2   0       27.10       24.89      6.54 o 
  17   2   0       34.56       45.60      4.40 o 
   1   3   0       33.20       28.47      1.05 o 
   2   3   0        0.00        1.38      0.36 o 
   3   3   0      481.00      442.55      7.52 o 
   4   3   0      479.71      440.94     10.89 o 
   5   3   0      817.87      824.34     34.69 o 
   6   3   0       56.16       59.41      2.72 o 
   7   3   0      396.32      447.39     11.73 o 
   8   3   0       77.19       81.85      3.79 o 
   9   3   0      528.59      526.66      9.56 o 
  10   3   0        4.52        5.98      1.05 o 
  11   3   0      251.32      191.36     22.85 o 
  12   3   0       41.36       44.31      4.15 o 
  13   3   0       48.71       47.04      3.87 o 
  14   3   0       22.90       17.87      4.67 o 
  15   3   0       13.79       14.31     11.67 o 
  16   3   0       50.84       56.84      6.06 o 
   0   4   0      109.24      131.59      5.66 o 
   1   4   0      454.36      502.71      9.25 o 
   2   4   0      445.03      496.88      9.13 o 
   3   4   0       29.29       29.61      1.38 o 
   4   4   0      109.70       97.49      4.76 o 
   5   4   0      367.01      351.26      7.59 o 
   6   4   0        4.92        2.75      1.51 o 
   7   4   0      618.87      608.23     14.35 o 
   8   4   0      172.65      155.98      6.84 o 
   9   4   0        1.24        2.44      1.79 o 
  10   4   0       14.15       11.24      6.04 o 
  11   4   0       18.95       24.57      4.86 o 
  12   4   0       80.24       77.51      5.72 o 
  13   4   0       48.55       49.04      4.84 o 
  14   4   0       14.39        8.47      7.03 o 
  15   4   0        4.18        3.94      3.41 o 
   1   5   0       20.31       19.76      1.59 o 
   2   5   0       73.84       67.29      5.33 o 
   3   5   0        0.17        1.38      0.97 o 
   4   5   0        2.22        3.04      2.47 o 
   5   5   0      248.84      229.50     32.57 o 
   6   5   0       87.72       80.47      6.67 o 
   7   5   0      139.01      146.08      9.52 o 
   8   5   0        0.26        0.78      1.73 o 
   9   5   0       65.65       70.67      4.91 o 
  10   5   0       11.52       10.87      6.85 o 
  11   5   0       20.53       19.29      4.55 o 
  12   5   0       10.21       13.88      4.58 o 
  13   5   0       80.94       91.15      7.73 o 
   0   6   0      571.62      564.42     22.88 o 
   1   6   0       94.34       85.76      4.06 o 
   2   6   0      165.26      147.20     10.92 o 
   3   6   0      173.33      147.47     20.56 o 
   4   6   0        1.36        1.82      1.38 o 
   5   6   0        1.82        1.38      1.73 o 
   6   6   0      200.20      196.81     12.89 o 
   7   6   0      269.02      269.90     12.50 o 
   8   6   0      469.09      512.45     22.52 o 
   9   6   0      328.79      376.69     16.92 o 
  10   6   0      197.74      221.84     13.51 o 
  11   6   0       86.69       81.32      8.40 o 
   1   7   0       78.31       59.53      8.43 o 
   2   7   0        0.15       -0.08      3.58 o 
   3   7   0       80.84       73.46      9.79 o 
   4   7   0       16.54       19.16      3.14 o 
   5   7   0        9.07        5.81      7.88 o 
   6   7   0        1.41        0.94      2.28 o 
   7   7   0        6.52        5.47      3.30 o 
 -18   1   1       64.92       70.04      5.82 o 
 -17   1   1       54.27       47.12      3.77 o 
 -16   1   1      160.98      158.40      6.70 o 
 -15   1   1       43.65       42.72      3.56 o 
 -14   1   1        4.84        4.35      3.25 o 
 -13   1   1       63.28       61.55      4.09 o 
 -12   1   1      166.54      168.20      4.55 o 
 -11   1   1       95.31       90.71      2.38 o 
 -10   1   1       87.59      103.34      3.71 o 
  -9   1   1        5.32        2.83      0.69 o 
  -8   1   1      786.60      942.45     11.52 o 
  -7   1   1      824.91      892.53     11.59 o 
  -6   1   1        0.58        1.79      0.47 o 
  -5   1   1     1235.93     1274.04      9.82 o 
  -4   1   1     7416.67     6685.97    207.50 o 
  -2   1   1        0.02        3.92      1.58 o 
  -1   1   1     4204.28     3824.47     33.07 o 
   0   1   1       12.58       10.14      0.35 o 
   1   1   1     2026.56     1827.67     17.53 o 
   2   1   1      252.92      213.38      2.89 o 
   3   1   1        1.60        0.99      0.35 o 
   4   1   1       69.27       73.25      1.21 o 
   5   1   1      113.00       84.71     11.72 o 
   6   1   1     3051.17     2723.93    182.16 o 
   7   1   1      517.62      534.76      5.77 o 
   8   1   1       13.72       11.44      1.11 o 
   9   1   1       24.32       25.01      1.54 o 
  10   1   1      803.79      801.51     10.92 o 
  11   1   1       26.70       23.11      1.55 o 
  12   1   1      178.69      167.33      5.53 o 
  13   1   1      384.30      406.77     11.32 o 
  14   1   1       71.68       66.06      4.10 o 
  15   1   1      199.11      205.94      7.77 o 
  16   1   1       20.82       18.33      4.29 o 
  17   1   1        3.70        4.01      3.07 o 
 -17   2   1      106.39      100.47      7.07 o 
 -16   2   1       97.58       95.90      6.77 o 
 -15   2   1       48.59       43.66      4.14 o 
 -14   2   1       18.98       14.31      3.03 o 
 -13   2   1       35.99       32.77      2.52 o 
 -12   2   1      109.16      110.35      4.99 o 
 -11   2   1       12.43       10.15      2.55 o 
 -10   2   1       76.60       72.85      2.30 o 
  -9   2   1       14.41       14.56      1.38 o 
  -8   2   1      148.69      165.48      2.80 o 
  -7   2   1        5.43        8.42      1.86 o 
  -6   2   1      526.55      505.43      7.14 o 
  -5   2   1      662.81      724.60      8.01 o 
  -4   2   1      306.48      340.43      5.27 o 
  -3   2   1     1397.28     1510.07     18.13 o 
  -2   2   1        3.92        4.86      0.59 o 
  -1   2   1      695.78      700.35      4.22 o 
   0   2   1      105.78      101.55      1.31 o 
   1   2   1      400.94      428.61      3.53 o 
   2   2   1      421.26      462.06      8.38 o 
   3   2   1      204.80      232.89      4.63 o 
   4   2   1        4.39        1.24      0.46 o 
   5   2   1      174.62      208.29      2.84 o 
   6   2   1      105.56       92.77      3.10 o 
   7   2   1      292.46      346.75      9.78 o 
   8   2   1      575.37      623.27     12.31 o 
   9   2   1        0.12        0.71      0.68 o 
  10   2   1       31.69       40.26      2.44 o 
  11   2   1       80.87       83.77      4.61 o 
  12   2   1        3.92        3.45      1.57 o 
  13   2   1      559.48      582.71     18.95 o 
  14   2   1      200.60      172.87     10.79 o 
  15   2   1      137.18      145.62      8.66 o 
  16   2   1      220.40      213.77     14.82 o 
  17   2   1      153.08      148.48      7.28 o 
 -17   3   1      101.05       95.85      7.49 o 
 -16   3   1        8.20        7.27      5.65 o 
 -15   3   1        0.05        0.65      1.93 o 
 -14   3   1       14.16       11.48      7.05 o 
 -13   3   1        6.05        5.68      3.85 o 
 -12   3   1      126.53      122.82      6.22 o 
 -11   3   1        0.65        2.27      1.23 o 
 -10   3   1      576.28      584.40      8.40 o 
  -9   3   1      518.28      489.96     10.38 o 
  -8   3   1       58.10       72.95      3.56 o 
  -7   3   1       40.43       30.74      1.74 o 
  -6   3   1       27.97       21.27      2.06 o 
  -5   3   1      146.12      151.77      4.08 o 
  -4   3   1      605.36      650.12     17.94 o 
  -3   3   1       41.39       52.32      1.63 o 
  -2   3   1       45.81       62.26      1.77 o 
  -1   3   1      163.74      171.68      3.71 o 
   0   3   1     1541.97     1659.57     18.96 o 
   1   3   1       12.14       11.39      0.85 o 
   2   3   1       71.07       78.45      2.12 o 
   3   3   1       18.12       14.81      1.22 o 
   4   3   1       18.55       21.42      1.45 o 
   5   3   1        3.18        2.47      0.82 o 
   6   3   1        1.85        3.13      0.65 o 
   7   3   1       51.54       82.42      6.51 o 
   8   3   1      254.95      261.37      8.87 o 
   9   3   1      491.42      526.52     16.30 o 
  10   3   1        3.03        5.48      2.31 o 
  11   3   1       37.77       43.30      4.94 o 
  12   3   1       97.78       87.85      6.87 o 
  13   3   1        3.92        5.79      4.48 o 
  14   3   1       29.31       22.44      5.27 o 
  15   3   1       71.32       73.73      6.35 o 
  16   3   1       18.04       18.90      9.01 o 
 -15   4   1        3.34        3.94      3.31 o 
 -14   4   1       25.43       26.86      4.03 o 
 -13   4   1       84.09       84.72      5.54 o 
 -12   4   1        5.08        5.51      4.37 o 
 -11   4   1       39.82       41.07      3.58 o 
 -10   4   1       45.59       46.95      3.68 o 
  -9   4   1      393.60      368.91     30.60 o 
  -8   4   1       33.72       35.11      5.16 o 
  -7   4   1        0.31        2.15      0.99 o 
  -6   4   1        1.50        0.90      0.80 o 
  -5   4   1      107.74      104.43      3.26 o 
  -4   4   1        0.60        0.62      0.47 o 
  -3   4   1        6.09        7.16      0.93 o 
  -2   4   1       80.69       83.15      2.90 o 
  -1   4   1      462.88      507.00      8.44 o 
   0   4   1        8.16        8.48      1.97 o 
   1   4   1        4.41        3.35      1.20 o 
   2   4   1        5.09        5.92      2.71 o 
   3   4   1        0.19        0.22      0.14 o 
   4   4   1        6.53        4.98      1.43 o 
   5   4   1      260.43      266.62     11.45 o 
   6   4   1     1095.96     1071.92     23.47 o 
   7   4   1      142.89      160.87      6.30 o 
   8   4   1      213.75      229.50      8.40 o 
   9   4   1      146.47      136.80      8.36 o 
  10   4   1      142.95      125.44      8.57 o 
  11   4   1      129.44      123.65      6.63 o 
  12   4   1       23.66       21.32      4.66 o 
  13   4   1      101.64      109.57      7.61 o 
  14   4   1       24.59       21.23      4.19 o 
  15   4   1        4.41        6.86      6.21 o 
 -14   5   1        1.61        0.94      2.62 o 
 -13   5   1        0.04        0.86      1.56 o 
 -12   5   1        1.42        2.87      2.85 o 
 -11   5   1        1.36        1.91      1.73 o 
 -10   5   1        3.14        2.03      1.60 o 
  -9   5   1      144.34      161.32      8.64 o 
  -8   5   1      221.11      207.07     21.55 o 
  -7   5   1      105.31      116.68      7.74 o 
  -6   5   1      260.77      265.52     11.60 o 
  -5   5   1        4.63        4.36      2.30 o 
  -4   5   1       18.78       20.16      3.21 o 
  -3   5   1      301.83      300.93     11.35 o 
  -2   5   1       79.43       92.57      4.42 o 
  -1   5   1        4.93        5.37      1.72 o 
   0   5   1        5.06        4.71      2.04 o 
   1   5   1       27.46       23.03      2.09 o 
   2   5   1      130.10      119.13      6.54 o 
   3   5   1      309.65      307.60     10.17 o 
   4   5   1      177.59      181.74      8.58 o 
   5   5   1       15.78       24.79      9.50 o 
   6   5   1      127.44      118.47     10.14 o 
   7   5   1      142.25      133.19      8.46 o 
   8   5   1      131.92      142.06      9.22 o 
   9   5   1       99.02       96.62      5.58 o 
  10   5   1        7.87        7.89      3.04 o 
  11   5   1        0.66        1.34      2.02 o 
  12   5   1       15.92        7.07      5.67 o 
  13   5   1      126.30      147.40      7.44 o 
 -11   6   1        7.32        5.54      4.47 o 
 -10   6   1        1.15        1.38      2.11 o 
  -9   6   1        4.15        2.90      2.18 o 
  -8   6   1      448.59      465.66     20.52 o 
  -7   6   1      107.71      111.69      9.13 o 
  -6   6   1       28.18       24.77      4.09 o 
  -5   6   1        4.00       15.41      8.86 o 
  -4   6   1       95.61       90.58      6.70 o 
  -3   6   1      297.00      288.95     21.91 o 
  -2   6   1      156.31      136.22      8.16 o 
  -1   6   1        2.62        1.63      1.27 o 
   0   6   1      449.74      425.47     12.63 o 
   1   6   1       43.89       45.86      3.81 o 
   2   6   1       34.82       31.44      3.55 o 
   3   6   1       25.15       22.76      3.23 o 
   4   6   1        5.85        6.23      5.14 o 
   5   6   1       49.94       52.03      5.27 o 
   6   6   1       89.65       93.07      8.15 o 
   7   6   1       75.85       84.20      5.85 o 
   8   6   1        4.70        3.66      2.59 o 
   9   6   1       12.40        6.09      5.91 o 
  10   6   1       11.04        5.07      6.32 o 
  11   6   1       39.20       36.08      4.45 o 
  -8   7   1      134.17      136.29      7.79 o 
  -7   7   1       18.75       20.92      5.04 o 
  -6   7   1       21.63       25.14      4.60 o 
  -5   7   1        0.32        0.63      1.87 o 
  -4   7   1       54.04       45.08      6.55 o 
  -3   7   1       56.59       56.06      8.43 o 
  -2   7   1       13.32        5.42      9.05 o 
  -1   7   1      649.95      589.96     29.53 o 
   0   7   1       18.41       21.35      5.46 o 
   1   7   1       35.32       31.22      5.66 o 
   2   7   1       93.83       83.78     10.59 o 
   3   7   1      340.28      322.03     26.27 o 
   4   7   1        9.09        9.20      7.07 o 
   5   7   1        0.00        0.20      2.42 o 
   6   7   1        9.84        8.63     10.00 o 
   7   7   1        0.27        0.43      1.35 o 
 -18   0   2       64.21       60.58      6.76 o 
 -17   0   2       66.08       66.84      9.63 o 
 -16   0   2       51.95       49.59      5.99 o 
 -15   0   2       42.09       46.10      4.12 o 
 -14   0   2       12.65       11.62      5.86 o 
 -13   0   2       25.63       21.79      2.80 o 
 -12   0   2      186.48      213.85      7.13 o 
 -11   0   2     2992.05     3254.59    150.80 o 
 -10   0   2     1467.43     1559.01     53.55 o 
  -9   0   2       32.28       31.38      1.66 o 
  -8   0   2     2385.14     2454.19     54.46 o 
  -7   0   2       73.37       79.97      2.41 o 
  -6   0   2     5329.94     4852.12     55.28 o 
  -5   0   2      348.10      349.41      6.85 o 
  -4   0   2      257.20      261.39      5.00 o 
  -3   0   2     7566.15     6576.25    139.53 o 
  -2   0   2        5.57        5.34      0.74 o 
  -1   0   2     2252.37     2024.74     13.81 o 
   0   0   2      344.69      327.33      3.73 o 
   1   0   2     1981.82     1704.62     42.28 o 
   3   0   2     2259.12     2125.87     15.71 o 
   4   0   2       19.78       19.38      0.96 o 
   5   0   2        1.69        3.76      1.01 o 
   6   0   2     1027.23     1061.27     19.66 o 
   7   0   2     1825.24     1840.19     21.03 o 
   8   0   2       98.17       98.57      3.49 o 
   9   0   2        0.38        0.21      0.76 o 
  10   0   2      789.18      711.81     44.62 o 
  11   0   2       36.31       40.03      5.28 o 
  12   0   2       13.42       14.38      7.53 o 
  13   0   2       57.30       60.38      4.71 o 
  14   0   2       33.98       34.63      4.40 o 
  15   0   2       32.64       24.36     12.96 o 
  16   0   2       47.95       39.30      5.04 o 
  17   0   2       59.61       65.24      7.21 o 
 -18   1   2       15.90       15.54      5.08 o 
 -17   1   2        1.79        1.62      1.15 o 
 -16   1   2       10.14       10.12      2.64 o 
 -15   1   2       16.02       17.86      3.04 o 
 -14   1   2       43.04       45.43      3.21 o 
 -13   1   2        2.25        2.36      1.21 o 
 -12   1   2       19.29       23.97      1.44 o 
 -11   1   2      311.64      330.25      6.92 o 
 -10   1   2       40.01       51.94      2.01 o 
  -9   1   2      245.03      245.90      2.81 o 
  -8   1   2       33.95       37.73      1.38 o 
  -7   1   2        0.63        1.41      0.43 o 
  -6   1   2      391.04      367.11      5.34 o 
  -5   1   2      145.63      160.48      1.73 o 
  -4   1   2    10479.47     8972.20    422.73 o 
  -2   1   2     3716.87     3473.91     19.50 o 
  -1   1   2     5393.63     4791.05     38.67 o 
   0   1   2     2108.06     1929.54     27.54 o 
   1   1   2      115.28       92.64      1.17 o 
   2   1   2       26.09       21.67      0.81 o 
   3   1   2     2497.48     2407.25     31.44 o 
   4   1   2      156.81      165.85      2.09 o 
   5   1   2       16.89       20.34      1.06 o 
   6   1   2      346.22      402.52      7.03 o 
   7   1   2        0.33        1.91      0.64 o 
   8   1   2       64.18       68.29      2.01 o 
   9   1   2      161.36      166.28      4.26 o 
  10   1   2      135.81      135.59      3.69 o 
  11   1   2       67.33       71.64      4.61 o 
  12   1   2        0.38        0.78      1.10 o 
  13   1   2        1.66        2.42      1.65 o 
  14   1   2      453.84      440.41     12.32 o 
  15   1   2        8.81        7.78      4.17 o 
  16   1   2       63.96       59.37      4.61 o 
  17   1   2        3.60        2.18      2.22 o 
 -18   2   2       99.55      109.52      8.29 o 
 -17   2   2       82.11       86.02      6.89 o 
 -16   2   2      215.60      211.27     11.81 o 
 -15   2   2       88.73       82.53      6.18 o 
 -14   2   2        0.38        0.26      0.84 o 
 -13   2   2        0.16        0.71      0.94 o 
 -12   2   2      480.28      476.41     10.23 o 
 -11   2   2       14.08       10.06      1.67 o 
 -10   2   2      262.83      271.54      4.19 o 
  -9   2   2       25.24       24.08      1.22 o 
  -8   2   2      543.02      527.33     12.89 o 
  -7   2   2     1742.65     1876.10     25.42 o 
  -6   2   2      304.20      303.40      3.80 o 
  -5   2   2     1532.05     1478.95     22.32 o 
  -4   2   2      928.03      970.57     28.44 o 
  -3   2   2     3145.82     3139.56     34.77 o 
  -2   2   2       18.59       22.17      0.77 o 
  -1   2   2       70.10       75.30      1.10 o 
   0   2   2     3185.14     3031.93     18.92 o 
   1   2   2      579.26      534.58      3.87 o 
   2   2   2      971.55      996.23     18.97 o 
   3   2   2      331.09      342.27      3.66 o 
   4   2   2     1720.70     1851.20     44.92 o 
   5   2   2      358.34      382.67      5.65 o 
   6   2   2     1278.71     1269.08     25.04 o 
   7   2   2       62.59       67.51      2.07 o 
   8   2   2        0.27        1.16      0.59 o 
   9   2   2       28.65       29.97      1.69 o 
  10   2   2       45.24       37.81      2.90 o 
  11   2   2       12.31       11.64      4.15 o 
  12   2   2      126.61      125.39      5.45 o 
  13   2   2       86.15       92.62      4.88 o 
  14   2   2      228.47      239.86     11.41 o 
  15   2   2      173.39      181.92     10.21 o 
  16   2   2       65.26       61.93      5.66 o 
 -17   3   2      130.13      134.15      6.94 o 
 -16   3   2        6.61        3.83      3.87 o 
 -15   3   2      157.45      151.06      8.52 o 
 -14   3   2       36.67       31.79      3.54 o 
 -13   3   2       89.27       85.74      5.10 o 
 -12   3   2        6.67        5.63      2.27 o 
 -11   3   2      450.72      495.32     12.76 o 
 -10   3   2     1370.76     1371.73     16.21 o 
  -9   3   2      188.74      193.08      4.10 o 
  -8   3   2       26.20       28.81      1.53 o 
  -7   3   2       18.56       20.26      1.68 o 
  -6   3   2       43.94       37.75      1.83 o 
  -5   3   2      711.26      674.55      7.16 o 
  -4   3   2       64.17       62.03      2.11 o 
  -3   3   2     1803.66     1930.96     39.54 o 
  -2   3   2     1486.47     1543.17     29.59 o 
  -1   3   2     2501.52     2547.53     19.06 o 
   0   3   2      126.71      119.39      2.88 o 
   1   3   2        1.29        0.89      0.41 o 
   2   3   2      841.85      940.60     11.72 o 
   3   3   2      124.55      122.78      8.50 o 
   4   3   2       34.42       26.43      1.18 o 
   5   3   2       98.60      115.29      2.78 o 
   6   3   2      403.54      377.82     14.27 o 
   7   3   2     1724.20     1817.75     34.47 o 
   8   3   2       84.63       79.74      4.72 o 
   9   3   2      280.56      287.23      6.96 o 
  10   3   2      193.56      195.87      6.31 o 
  11   3   2        0.84        2.48      2.34 o 
  12   3   2       57.79       51.51      5.85 o 
  13   3   2       17.07       11.17      7.39 o 
  14   3   2      202.43      225.85     11.67 o 
  15   3   2       11.76        4.83      2.48 o 
 -16   4   2       13.80       12.08     12.36 o 
 -15   4   2        0.12        2.48      2.87 o 
 -14   4   2        6.00        4.21      4.56 o 
 -13   4   2       61.41       62.04      4.80 o 
 -12   4   2       32.55       35.94      3.49 o 
 -11   4   2       50.27       59.87      4.52 o 
 -10   4   2       37.87       35.00      3.31 o 
  -9   4   2      894.76      976.25     20.08 o 
  -8   4   2      461.69      469.23     21.72 o 
  -7   4   2        3.26        1.67      0.83 o 
  -6   4   2      391.09      378.39     14.75 o 
  -5   4   2       12.57       11.90      1.73 o 
  -4   4   2       58.14       58.67      2.21 o 
  -3   4   2      126.03      144.14      4.51 o 
  -2   4   2        3.90        6.62      1.72 o 
  -1   4   2       71.58       69.24      2.40 o 
   0   4   2       60.99       61.25      2.21 o 
   1   4   2       13.01       14.34      1.15 o 
   2   4   2      247.70      283.05      6.10 o 
   3   4   2      199.45      203.47      5.37 o 
   4   4   2       39.60       39.07      2.29 o 
   5   4   2      569.54      547.18     11.35 o 
   6   4   2      877.71      884.66     19.01 o 
   7   4   2      248.45      244.96      7.86 o 
   8   4   2       44.33       37.18      6.12 o 
   9   4   2       32.30       25.10      4.60 o 
  10   4   2        0.06        1.17      2.07 o 
  11   4   2        0.21        1.24      1.72 o 
  12   4   2      104.07      110.50      7.16 o 
  13   4   2        7.27       10.08      9.55 o 
  14   4   2        1.38        1.64      1.36 o 
 -14   5   2        3.48        3.19      2.81 o 
 -13   5   2       59.59       65.59      6.13 o 
 -12   5   2       50.91       59.29      5.71 o 
 -11   5   2        0.72        1.51      1.62 o 
 -10   5   2        7.87        6.70      4.48 o 
  -9   5   2       37.91       43.22      3.53 o 
  -8   5   2      247.77      241.24     10.88 o 
  -7   5   2        0.68        0.79      1.49 o 
  -6   5   2       15.79       20.55      8.08 o 
  -5   5   2      515.88      512.17     13.59 o 
  -4   5   2      135.75      134.74      6.09 o 
  -3   5   2       12.62        7.02      1.84 o 
  -2   5   2       33.33       40.33      2.71 o 
  -1   5   2       46.28       48.54      3.20 o 
   0   5   2       61.10       64.79      3.64 o 
   1   5   2      192.84      205.66      6.88 o 
   2   5   2       28.10       24.46      2.58 o 
   3   5   2       30.96       28.97      4.20 o 
   4   5   2     1046.61     1101.32     77.53 o 
   5   5   2      633.44      664.60     28.71 o 
   6   5   2       94.42      106.36      6.11 o 
   7   5   2       54.25       50.54      4.26 o 
   8   5   2       68.82       66.94      4.72 o 
   9   5   2       15.95       19.21      6.25 o 
  10   5   2        0.04        0.56      1.57 o 
  11   5   2       41.16       41.81      3.91 o 
  12   5   2       88.43      111.17      7.46 o 
  13   5   2       39.38       30.87      9.64 o 
 -12   6   2        0.07        1.64      2.81 o 
 -11   6   2      153.77      187.84     11.52 o 
 -10   6   2        2.63        6.27      4.14 o 
  -9   6   2       63.55       56.16      6.04 o 
  -8   6   2       23.85       25.59      4.10 o 
  -7   6   2       35.63       36.83      5.09 o 
  -6   6   2       33.60       34.52      5.17 o 
  -5   6   2       42.58       38.69      4.19 o 
  -4   6   2        0.56        0.66      1.64 o 
  -3   6   2      223.63      192.24     10.90 o 
  -2   6   2       25.41       25.52      2.50 o 
  -1   6   2       59.95       54.35      3.27 o 
   0   6   2       69.38       64.29      3.63 o 
   1   6   2        0.68        1.54      2.00 o 
   2   6   2       45.82       48.67      4.31 o 
   3   6   2        1.92        0.83      1.22 o 
   4   6   2       19.75       20.67      3.68 o 
   5   6   2      373.86      407.91     21.29 o 
   6   6   2        0.93        1.67      1.25 o 
   7   6   2        1.10        1.26      1.30 o 
   8   6   2       24.38       22.77      3.29 o 
   9   6   2       27.71       31.31      3.82 o 
  10   6   2        4.49        4.67      2.34 o 
  -8   7   2       33.40       34.64      5.27 o 
  -7   7   2       11.28        7.57      7.43 o 
  -6   7   2        2.33        1.34      1.84 o 
  -5   7   2        9.09        6.33      7.49 o 
  -4   7   2        0.02        0.62      1.25 o 
  -3   7   2       57.29       52.58      7.57 o 
  -2   7   2      209.49      167.99     15.52 o 
  -1   7   2       12.01        6.43     10.62 o 
   0   7   2        0.27        1.95      4.03 o 
   1   7   2      101.68       99.98     12.24 o 
   2   7   2       10.75        8.83      7.72 o 
   3   7   2      120.07      107.86     21.48 o 
   4   7   2        1.14        1.16      1.71 o 
   5   7   2       91.15      101.81      8.01 o 
   6   7   2        7.86        6.79     10.09 o 
 -18   1   3        0.67        0.95      1.24 o 
 -17   1   3        0.04        0.84      1.63 o 
 -16   1   3        5.10        5.25      3.19 o 
 -15   1   3       40.44       39.41      2.51 o 
 -14   1   3       60.64       65.41      3.97 o 
 -13   1   3      126.03      121.25      4.20 o 
 -12   1   3      198.82      205.35      4.09 o 
 -11   1   3        0.00        0.80      0.47 o 
 -10   1   3      608.92      637.88     10.28 o 
  -9   1   3       54.02       53.83      1.63 o 
  -8   1   3        2.11        3.22      0.90 o 
  -7   1   3      253.83      281.92      6.16 o 
  -6   1   3        8.27        9.32      1.12 o 
  -5   1   3      929.03      940.31      6.17 o 
  -4   1   3    15211.18    14523.59    543.99 o 
  -3   1   3       82.75       98.02      1.92 o 
  -2   1   3     2740.79     2650.76     30.57 o 
  -1   1   3      795.13      784.92      5.84 o 
   0   1   3     2420.78     2201.02     20.37 o 
   1   1   3      570.83      524.70      3.83 o 
   2   1   3      339.48      350.92      2.71 o 
   3   1   3      459.69      506.76      5.07 o 
   4   1   3     1299.57     1410.13     12.65 o 
   5   1   3      935.64      920.47      8.69 o 
   6   1   3       36.07       34.72      1.57 o 
   7   1   3      406.65      389.39      4.32 o 
   8   1   3      208.05      203.86      5.10 o 
   9   1   3      107.02      107.34      2.60 o 
  10   1   3       96.80       92.73      2.74 o 
  11   1   3        9.93        8.90      3.19 o 
  12   1   3      494.59      490.09     12.66 o 
  13   1   3      194.19      185.60      7.74 o 
  14   1   3       24.62       32.25      3.76 o 
  15   1   3      629.67      646.28     22.94 o 
  16   1   3      115.70      106.97      6.29 o 
 -18   2   3      133.48      136.55      6.88 o 
 -17   2   3        1.29        0.91      2.11 o 
 -16   2   3      121.32      120.62      5.82 o 
 -15   2   3        6.10        4.87      2.61 o 
 -14   2   3       72.67       81.69      3.39 o 
 -13   2   3      521.37      520.47     11.08 o 
 -12   2   3       11.81       13.84      2.73 o 
 -11   2   3       96.15      100.35      2.49 o 
 -10   2   3       35.36       30.65      1.16 o 
  -9   2   3      247.35      269.87      5.04 o 
  -8   2   3       33.74       34.50      1.18 o 
  -7   2   3      401.94      428.93      4.53 o 
  -6   2   3     3647.30     3587.36     35.23 o 
  -5   2   3     2526.72     2402.91     18.91 o 
  -4   2   3       13.42       13.78      0.71 o 
  -3   2   3        4.64        3.97      0.93 o 
  -2   2   3      426.09      436.92      3.18 o 
  -1   2   3      482.41      510.15      3.86 o 
   0   2   3     2063.16     1958.98     23.48 o 
   1   2   3       89.27       96.88      1.95 o 
   2   2   3      662.71      701.13      7.45 o 
   3   2   3     1190.71     1311.01     19.22 o 
   4   2   3      659.27      765.45      7.86 o 
   5   2   3       12.44       13.27      0.79 o 
   6   2   3       50.25       48.55      2.21 o 
   7   2   3      356.99      374.42      7.98 o 
   8   2   3      129.74      142.77      3.78 o 
   9   2   3       10.28        7.85      2.87 o 
  10   2   3       86.06       87.02      5.32 o 
  11   2   3      178.25      182.22      6.19 o 
  12   2   3       90.73       82.35      3.88 o 
  13   2   3       40.57       32.91      3.15 o 
  14   2   3      412.89      424.75     13.93 o 
  15   2   3        0.05        1.49      2.41 o 
  16   2   3       31.53       31.59      4.12 o 
 -17   3   3       27.63       23.67      4.27 o 
 -16   3   3       14.70       13.99      4.18 o 
 -15   3   3        0.02        0.45      1.63 o 
 -14   3   3        1.35        2.58      1.46 o 
 -13   3   3       78.00       72.26      4.09 o 
 -12   3   3      574.84      570.64     14.55 o 
 -11   3   3       11.80       14.73      2.36 o 
 -10   3   3       43.39       35.52      4.26 o 
  -9   3   3      242.29      234.28      4.69 o 
  -8   3   3      221.80      198.78      4.27 o 
  -7   3   3      249.59      261.48     10.40 o 
  -6   3   3      104.69      102.56      5.29 o 
  -5   3   3       50.25       47.14      1.20 o 
  -4   3   3      130.40      160.83      4.11 o 
  -3   3   3      920.66     1012.55     14.33 o 
  -2   3   3      166.15      189.43      3.82 o 
  -1   3   3      230.08      266.72      4.11 o 
   0   3   3      275.96      283.48      3.95 o 
   1   3   3      435.77      477.30      6.43 o 
   2   3   3       48.92       50.94      1.77 o 
   3   3   3      174.45      173.30      3.99 o 
   4   3   3      118.40      128.74      2.04 o 
   5   3   3      319.12      323.03      6.75 o 
   6   3   3      109.56      109.39      5.52 o 
   7   3   3      124.41      104.36      3.56 o 
   8   3   3       45.26       46.68      2.50 o 
   9   3   3        7.88        8.41      1.64 o 
  10   3   3       12.81        8.13      1.73 o 
  11   3   3        3.32        4.83      1.94 o 
  12   3   3       45.34       52.30      5.69 o 
  13   3   3        5.50        7.32      5.95 o 
  14   3   3       64.75       64.83      5.50 o 
  15   3   3       19.91       10.44     10.45 o 
 -16   4   3        0.16        1.55      2.05 o 
 -15   4   3        1.32        2.03      1.98 o 
 -14   4   3       18.53       20.87      3.88 o 
 -13   4   3        9.12        8.86      5.45 o 
 -12   4   3      118.22      112.47      6.12 o 
 -11   4   3       41.65       53.61      4.17 o 
 -10   4   3      145.21      152.69      6.16 o 
  -9   4   3      175.76      154.27      4.46 o 
  -8   4   3      204.22      207.77     10.38 o 
  -7   4   3       14.41       17.16      1.84 o 
  -6   4   3      137.42      119.83      8.64 o 
  -5   4   3       89.09       87.95      4.17 o 
  -4   4   3      251.92      284.28      7.16 o 
  -3   4   3      257.23      281.94      5.70 o 
  -2   4   3      271.09      296.69      5.87 o 
  -1   4   3      123.33      117.86      3.31 o 
   0   4   3      297.91      305.07      7.54 o 
   1   4   3      428.32      449.69      8.54 o 
   2   4   3      164.30      175.04      4.82 o 
   3   4   3       24.98       23.83      0.91 o 
   4   4   3       23.90       24.68      1.57 o 
   5   4   3      639.69      655.12     15.15 o 
   6   4   3      186.81      184.42      6.58 o 
   7   4   3        3.76        2.39      2.05 o 
   8   4   3       32.24       24.53      5.11 o 
   9   4   3       76.50       83.42      4.77 o 
  10   4   3      109.02      118.47      7.58 o 
  11   4   3      111.43       94.70      6.51 o 
  12   4   3      210.37      249.01     12.94 o 
  13   4   3        7.23       10.28      8.50 o 
  14   4   3       28.09       31.40      4.76 o 
 -14   5   3        0.20        2.02      1.68 o 
 -13   5   3       68.62       88.39      6.32 o 
 -12   5   3        0.08        0.72      1.74 o 
 -11   5   3        9.29        9.93      3.84 o 
 -10   5   3       24.15       20.50      4.47 o 
  -9   5   3       54.00       54.66      4.29 o 
  -8   5   3       31.60       31.14      3.93 o 
  -7   5   3       82.63       80.51      6.04 o 
  -6   5   3      694.43      643.13     17.54 o 
  -5   5   3      117.10      136.59      5.61 o 
  -4   5   3        4.76        5.47      1.92 o 
  -3   5   3        8.71       11.53      1.79 o 
  -2   5   3      189.26      180.44      5.94 o 
  -1   5   3       34.75       31.55      2.21 o 
   0   5   3       12.58       12.83      1.67 o 
   1   5   3        0.01        0.63      0.84 o 
   2   5   3       22.33       18.61      1.57 o 
   3   5   3     1479.98     1537.90     42.01 o 
   4   5   3      311.67      345.78     19.76 o 
   5   5   3      771.98      786.26     20.85 o 
   6   5   3       29.02       34.35      3.49 o 
   7   5   3       75.80       71.61      4.17 o 
   8   5   3      104.31       98.84      6.11 o 
   9   5   3       13.23        7.79      6.34 o 
  10   5   3       18.73       21.30      4.09 o 
  11   5   3        2.90        3.80      3.74 o 
  12   5   3        1.00        0.16      1.22 o 
 -12   6   3       52.38       74.36      6.32 o 
 -11   6   3      149.20      157.89      9.42 o 
 -10   6   3       25.27       33.32      3.46 o 
  -9   6   3        0.29        1.08      1.56 o 
  -8   6   3        9.54        7.96      5.79 o 
  -7   6   3        3.42        4.78      2.99 o 
  -6   6   3        3.68        5.75      3.34 o 
  -5   6   3        0.00        0.58      1.29 o 
  -4   6   3      183.89      176.65      9.13 o 
  -3   6   3       44.72       55.96      4.07 o 
  -2   6   3      564.18      465.45     43.48 o 
  -1   6   3       97.54       93.23      3.96 o 
   0   6   3       23.73       20.43      3.21 o 
   1   6   3       58.69       57.79      5.00 o 
   2   6   3       31.69       26.98      4.84 o 
   3   6   3       63.44       55.45      5.13 o 
   4   6   3       82.53       81.20      6.89 o 
   5   6   3       45.11       43.27      4.14 o 
   6   6   3       92.48       84.91      5.85 o 
   7   6   3       33.08       27.14      3.65 o 
   8   6   3        3.52        2.11      1.81 o 
   9   6   3       33.04       33.24      5.38 o 
  10   6   3       20.83       20.50     11.16 o 
  -8   7   3        5.34        4.90      9.10 o 
  -7   7   3        0.94        2.10      3.17 o 
  -6   7   3        5.59        2.90      5.84 o 
  -5   7   3        3.09        6.02      4.80 o 
  -2   7   3        0.94       -0.42      3.18 o 
  -1   7   3       71.25       66.70      9.19 o 
   0   7   3        0.08       -0.05      3.59 o 
   1   7   3        0.01        0.33      3.32 o 
   2   7   3       20.42       10.14     21.54 o 
   3   7   3       33.33       32.47      5.71 o 
   4   7   3       14.97        9.43      6.27 o 
   5   7   3       70.07       78.08      6.79 o 
   6   7   3       96.97      102.98      7.18 o 
 -19   0   4      114.54      121.17      7.34 o 
 -18   0   4      104.36      105.11      9.05 o 
 -17   0   4      127.77      141.84      7.71 o 
 -16   0   4      116.79      121.54     10.15 o 
 -15   0   4       99.70       93.89      4.34 o 
 -14   0   4        1.02        1.79      1.17 o 
 -13   0   4       25.15       27.43      3.22 o 
 -12   0   4       43.65       53.28      3.03 o 
 -11   0   4        1.00        0.84      0.73 o 
 -10   0   4      381.34      394.73      7.24 o 
  -9   0   4        1.49        2.50      1.00 o 
  -8   0   4      401.25      409.72     11.13 o 
  -7   0   4       12.45       10.95      1.54 o 
  -6   0   4      221.44      212.14      3.24 o 
  -5   0   4     1019.80      980.45     20.75 o 
  -4   0   4    15762.63    14369.44    609.68 o 
  -2   0   4      962.82      898.94     14.20 o 
  -1   0   4     1081.65      885.12     57.31 o 
   0   0   4     2841.44     2477.42     34.06 o 
   1   0   4     3409.44     3252.22     80.36 o 
   2   0   4      126.86      124.77      2.53 o 
   3   0   4     1073.78     1139.62     14.22 o 
   4   0   4       44.04       58.31      2.61 o 
   5   0   4        7.43        8.64      1.63 o 
   6   0   4      649.70      714.92     10.40 o 
   7   0   4       31.89       33.10      2.07 o 
   8   0   4      384.04      362.95     15.88 o 
   9   0   4       13.69       13.28      9.12 o 
  10   0   4      186.20      186.62      7.62 o 
  11   0   4     1719.61     1785.05     41.02 o 
  12   0   4     1831.04     1926.86    154.38 o 
  13   0   4      128.02      110.60      7.68 o 
  14   0   4      248.88      234.89     16.41 o 
  15   0   4      217.36      227.25     13.89 o 
  16   0   4        0.13        0.79      1.34 o 
 -19   1   4       12.25        8.05      8.51 o 
 -18   1   4       37.73       36.81      3.46 o 
 -17   1   4      122.42      117.57      5.50 o 
 -16   1   4      213.81      231.06      8.26 o 
 -15   1   4        0.37        1.58      1.26 o 
 -14   1   4     1060.79     1078.77     18.47 o 
 -13   1   4        8.16       10.13      1.90 o 
 -12   1   4       43.27       43.55      1.91 o 
 -11   1   4      240.41      255.61      3.82 o 
 -10   1   4      103.30       99.48      3.54 o 
  -9   1   4      323.27      305.63      4.06 o 
  -8   1   4       53.39       48.33      1.78 o 
  -7   1   4       84.70       98.35      2.43 o 
  -6   1   4      595.02      644.91      7.82 o 
  -5   1   4      239.29      271.20      3.25 o 
  -4   1   4     1420.41     1473.67     13.21 o 
  -3   1   4     4501.92     4157.70     28.73 o 
  -2   1   4      338.55      346.62      3.43 o 
  -1   1   4     1228.16     1114.76      8.06 o 
   0   1   4      441.37      410.07      2.99 o 
   1   1   4      177.80      165.60      1.80 o 
   2   1   4      741.42      693.20      6.34 o 
   3   1   4      960.53      986.58     16.11 o 
   4   1   4      103.04      114.10      2.95 o 
   5   1   4      256.05      283.49      4.45 o 
   6   1   4        4.00        4.46      1.54 o 
   7   1   4       64.41       68.18      2.94 o 
   8   1   4      268.42      264.00      5.14 o 
   9   1   4      497.17      475.77     11.72 o 
  10   1   4      310.35      309.12      8.07 o 
  11   1   4      756.40      734.37     18.84 o 
  12   1   4       40.37       39.77      3.20 o 
  13   1   4      156.84      141.11      5.77 o 
  14   1   4      176.82      179.62      6.69 o 
  15   1   4       69.60       61.61      4.75 o 
  16   1   4        4.83        3.01      3.45 o 
 -18   2   4       12.53        9.89      5.78 o 
 -17   2   4       50.71       49.54      4.24 o 
 -16   2   4      201.57      209.07      7.27 o 
 -15   2   4       58.72       54.63      3.70 o 
 -14   2   4      261.37      278.59      8.89 o 
 -13   2   4      269.19      267.81      7.21 o 
 -12   2   4        0.79        2.19      0.94 o 
 -11   2   4        2.63        3.86      1.01 o 
 -10   2   4       69.67       70.54      1.90 o 
  -9   2   4        7.62        8.97      1.22 o 
  -8   2   4      132.82      131.67      2.21 o 
  -7   2   4     3407.53     3372.37     26.22 o 
  -6   2   4     1996.22     2039.46     34.83 o 
  -5   2   4      741.99      786.42      8.73 o 
  -4   2   4      534.94      587.56     10.68 o 
  -3   2   4      687.06      676.57      6.62 o 
  -2   2   4      230.07      253.52      2.42 o 
  -1   2   4       25.82       26.28      0.87 o 
   0   2   4      141.26      134.33      2.95 o 
   1   2   4        0.44        0.27      0.21 o 
   2   2   4      261.64      301.23      3.24 o 
   3   2   4     2366.78     2426.73     20.29 o 
   4   2   4     1532.72     1623.00     25.80 o 
   5   2   4      103.14       93.50      1.85 o 
   6   2   4      185.39      210.14      4.31 o 
   7   2   4      206.39      207.47      4.08 o 
   8   2   4      377.51      378.60      9.42 o 
   9   2   4        0.18        0.18      0.95 o 
  10   2   4      145.61      130.29      4.85 o 
  11   2   4      349.54      388.80     12.78 o 
  12   2   4       47.79       44.40      3.54 o 
  13   2   4       18.82       15.77      3.24 o 
  14   2   4       17.91       17.57      5.07 o 
  15   2   4        2.10        1.92      1.99 o 
 -17   3   4       22.84       17.42      4.82 o 
 -16   3   4       18.15       13.04      9.09 o 
 -15   3   4       21.21       15.30      7.32 o 
 -14   3   4       17.63       16.94      7.66 o 
 -13   3   4       99.74      104.57      5.85 o 
 -12   3   4      921.24      939.16     18.17 o 
 -11   3   4        7.69        8.36      0.89 o 
 -10   3   4      885.10      883.96     16.74 o 
  -9   3   4     3441.09     3362.59     38.75 o 
  -8   3   4       86.18       99.55      3.62 o 
  -7   3   4        0.20        2.34      0.96 o 
  -6   3   4      934.02      987.59     17.30 o 
  -5   3   4      274.37      275.87      3.17 o 
  -4   3   4      236.78      252.77      3.29 o 
  -3   3   4      246.61      274.96      3.75 o 
  -2   3   4      176.00      158.55      3.92 o 
  -1   3   4      549.61      554.08      8.36 o 
   0   3   4      672.10      740.44      9.16 o 
   1   3   4     1589.68     1629.86     11.87 o 
   2   3   4       14.73       12.85      0.89 o 
   3   3   4      346.57      357.79      5.30 o 
   4   3   4       23.01       22.66      1.26 o 
   5   3   4       26.83       26.64      1.32 o 
   6   3   4       56.88       50.75      1.81 o 
   7   3   4       43.13       34.72      1.69 o 
   8   3   4        1.09        1.57      0.84 o 
   9   3   4      214.87      192.56      6.01 o 
  10   3   4       53.72       61.06      4.22 o 
  11   3   4       63.85       58.89      4.61 o 
  12   3   4      165.29      174.99     11.10 o 
  13   3   4       28.26       30.60      3.78 o 
  14   3   4       22.72       22.57      4.28 o 
 -16   4   4        2.19        3.47      2.61 o 
 -15   4   4       18.30       12.56      7.41 o 
 -14   4   4       73.40       81.41      5.90 o 
 -13   4   4        7.91        7.06      3.40 o 
 -12   4   4       57.83       57.79      4.39 o 
 -11   4   4      158.02      146.91      6.64 o 
 -10   4   4      467.93      448.34     12.79 o 
  -9   4   4      275.38      270.55      9.07 o 
  -8   4   4       23.12       16.30      6.14 o 
  -7   4   4      235.49      217.37      7.69 o 
  -6   4   4      612.54      452.43     93.14 o 
  -5   4   4       18.66       24.84      1.30 o 
  -4   4   4      585.75      639.35      9.62 o 
  -3   4   4        9.24        4.35      1.49 o 
  -2   4   4      686.58      705.26     11.91 o 
  -1   4   4       40.85       43.41      1.88 o 
   0   4   4      414.98      396.13      8.07 o 
   1   4   4     1413.95     1496.29     23.84 o 
   2   4   4       15.08       13.50      1.12 o 
   3   4   4        3.27        2.26      0.72 o 
   4   4   4      611.58      407.25     92.62 o 
   5   4   4      344.81      363.93      8.94 o 
   6   4   4       81.18       70.77      5.14 o 
   7   4   4      158.35      150.34      5.57 o 
   8   4   4       22.43       20.60      2.89 o 
   9   4   4        5.26        4.87      3.22 o 
  10   4   4        0.71        3.50      3.01 o 
  11   4   4       50.03       44.79      6.05 o 
  12   4   4        0.47        0.92      1.14 o 
  13   4   4       49.35       59.01      5.08 o 
 -14   5   4        4.91        4.21      2.70 o 
 -13   5   4      104.41      131.99      8.10 o 
 -12   5   4        5.37        3.87      2.63 o 
 -11   5   4        1.11        2.49      1.99 o 
 -10   5   4       28.50       23.91      5.05 o 
  -9   5   4        1.00        1.77      2.09 o 
  -8   5   4       46.20       42.07      3.62 o 
  -7   5   4      176.11      157.03      7.81 o 
  -6   5   4       35.05       46.42      4.02 o 
  -5   5   4      543.19      521.58     14.54 o 
  -4   5   4      271.51      250.42     10.93 o 
  -3   5   4      177.63      171.06      4.48 o 
  -2   5   4      480.30      493.71     12.12 o 
  -1   5   4        3.63        3.95      1.82 o 
   0   5   4        0.05        0.75      0.96 o 
   1   5   4      181.05      178.75      5.48 o 
   2   5   4      520.16      521.17     10.78 o 
   3   5   4      286.19      275.39      8.65 o 
   4   5   4        1.43        0.96      1.15 o 
   5   5   4       49.72       43.02      3.97 o 
   6   5   4       35.05       35.81      3.91 o 
   7   5   4       50.06       41.24      3.94 o 
   8   5   4       59.09       76.66      5.89 o 
   9   5   4       15.82       10.84      3.09 o 
  10   5   4        1.36        0.64      1.32 o 
  11   5   4       73.37       78.74      5.84 o 
 -12   6   4      312.87      370.73     10.58 o 
 -11   6   4       70.97       74.21      5.28 o 
 -10   6   4      146.61      168.50     10.21 o 
  -9   6   4       58.73       61.10      5.20 o 
  -8   6   4       17.14       13.85      8.34 o 
  -7   6   4       25.61       28.80      3.51 o 
  -6   6   4        1.29        2.31      2.15 o 
  -5   6   4        2.98        0.83      0.95 o 
  -4   6   4        0.36        0.57      1.36 o 
  -3   6   4       40.18       35.27      2.97 o 
  -2   6   4       42.35       44.16      2.72 o 
  -1   6   4      177.38      178.57      8.37 o 
   0   6   4      224.13      228.33     10.16 o 
   1   6   4      191.11      197.42      9.18 o 
   2   6   4        0.14        1.23      1.94 o 
   3   6   4       36.10       37.10      5.28 o 
   4   6   4      344.45      337.72     18.19 o 
   5   6   4      103.87      114.22      7.90 o 
   6   6   4      127.49      132.23      9.90 o 
   7   6   4       13.42       12.93     12.75 o 
   8   6   4       15.93       10.74     12.26 o 
   9   6   4        1.03        0.66      1.60 o 
  -8   7   4        7.68        9.11     11.59 o 
  -7   7   4      111.87      113.73     11.16 o 
  -6   7   4       29.25       39.65      5.78 o 
  -2   7   4       49.85       43.38      7.48 o 
  -1   7   4        0.38        0.36      3.02 o 
   0   7   4        0.24        1.74      6.71 o 
   1   7   4        0.39        3.20      4.84 o 
   2   7   4      177.10      181.14     20.02 o 
   3   7   4        3.39        1.92      1.41 o 
   4   7   4       11.07        8.74      9.76 o 
   5   7   4       11.41        7.73     11.08 o 
 -19   1   5       90.27       85.69      6.20 o 
 -18   1   5        0.06        0.38      1.07 o 
 -17   1   5       25.59       24.13      2.75 o 
 -16   1   5       59.77       57.90      3.09 o 
 -15   1   5       15.06       14.45      4.36 o 
 -14   1   5       23.05       25.08      1.84 o 
 -13   1   5       94.63       91.18      4.13 o 
 -12   1   5       20.44       22.56      2.12 o 
 -11   1   5       26.78       24.36      1.78 o 
 -10   1   5      818.66      857.25     14.59 o 
  -9   1   5       13.29       12.43      1.52 o 
  -8   1   5        6.84        8.79      2.27 o 
  -7   1   5       46.18       49.20      1.63 o 
  -6   1   5     1164.68     1141.69     17.89 o 
  -5   1   5      143.95      153.20      2.34 o 
  -4   1   5        3.55        4.34      0.72 o 
  -3   1   5     1753.68     1567.03     14.07 o 
  -2   1   5        0.15        0.97      0.33 o 
  -1   1   5     1104.94     1156.29      9.32 o 
   0   1   5      154.38      166.76      2.36 o 
   1   1   5      852.50      905.03     10.51 o 
   2   1   5      392.96      403.93      5.37 o 
   3   1   5     3415.70     3595.57     40.40 o 
   4   1   5      239.21      223.08      5.20 o 
   5   1   5      145.37      165.54      3.99 o 
   6   1   5       19.18       22.81      2.32 o 
   7   1   5     2051.44     2140.57     35.82 o 
   8   1   5      491.79      500.58     11.99 o 
   9   1   5      651.19      658.83     11.94 o 
  10   1   5      741.45      787.66     16.30 o 
  11   1   5        2.08        1.10      1.23 o 
  12   1   5       13.55       12.26      5.09 o 
  13   1   5        6.76        5.55      3.16 o 
  14   1   5       91.82       94.30      5.43 o 
  15   1   5       37.61       37.04      3.37 o 
 -18   2   5        3.95        2.63      1.64 o 
 -17   2   5      131.55      126.17      7.15 o 
 -16   2   5       10.24        9.10      2.30 o 
 -15   2   5        1.24        2.07      1.22 o 
 -14   2   5       48.39       48.25      3.09 o 
 -13   2   5      672.41      721.04     12.10 o 
 -12   2   5      180.04      185.42      4.02 o 
 -11   2   5        4.97        6.06      1.49 o 
 -10   2   5       79.71       71.31      2.20 o 
  -9   2   5       43.51       32.12      1.71 o 
  -8   2   5     1464.55     1630.00     14.33 o 
  -7   2   5     1503.75     1682.79     19.20 o 
  -6   2   5     2739.73     2849.27     35.06 o 
  -5   2   5      920.82     1004.73      8.45 o 
  -4   2   5      772.35      834.95     11.65 o 
  -3   2   5      754.65      763.31     12.47 o 
  -2   2   5      211.98      228.65      3.34 o 
  -1   2   5       50.62       51.75      1.72 o 
   0   2   5      197.62      201.85      2.12 o 
   1   2   5      102.57      106.05      2.58 o 
   2   2   5       47.99       44.81      1.79 o 
   3   2   5      369.34      441.94      6.04 o 
   4   2   5      911.84      981.45      6.66 o 
   5   2   5       22.63       20.90      1.35 o 
   6   2   5      638.68      635.16     11.38 o 
   7   2   5        0.08        0.94      0.67 o 
   8   2   5       11.02        9.35      3.29 o 
   9   2   5        4.75        2.07      1.07 o 
  10   2   5      766.47      732.50     16.19 o 
  11   2   5      424.14      397.15     13.49 o 
  12   2   5      139.04      139.76      6.53 o 
  13   2   5       10.65       11.11      3.47 o 
  14   2   5       92.44       93.92      7.49 o 
  15   2   5       10.80        7.76      5.77 o 
 -17   3   5       21.93       19.33      4.73 o 
 -16   3   5        4.41        4.36      2.04 o 
 -15   3   5       34.00       35.43      4.24 o 
 -14   3   5       29.59       34.75      3.61 o 
 -13   3   5      692.59      721.13     22.93 o 
 -12   3   5        3.72        4.68      1.96 o 
 -11   3   5      167.39      183.12      3.75 o 
 -10   3   5       11.31       12.38      1.31 o 
  -9   3   5      217.83      219.79      3.60 o 
  -8   3   5      296.96      301.38      3.83 o 
  -7   3   5      796.87      808.07     14.95 o 
  -6   3   5       42.01       41.32      1.46 o 
  -5   3   5       28.95       39.15      1.61 o 
  -4   3   5      302.64      327.03      3.49 o 
  -3   3   5        3.06        5.67      1.37 o 
  -2   3   5      122.02      107.76      2.91 o 
  -1   3   5       14.59       16.73      1.00 o 
   0   3   5      670.45      760.90     10.20 o 
   1   3   5       95.75       94.75      1.78 o 
   2   3   5       60.30       67.09      1.57 o 
   3   3   5        1.31        4.72      1.39 o 
   4   3   5       84.71      109.51      3.54 o 
   5   3   5       21.45       23.24      1.33 o 
   6   3   5       93.40       77.25      4.70 o 
   7   3   5      120.41      107.97      5.55 o 
   8   3   5       34.02       33.05      3.03 o 
   9   3   5        1.05        0.60      1.01 o 
  10   3   5       21.09       25.91      5.02 o 
  11   3   5        8.10       11.03      5.53 o 
  12   3   5       39.94       40.33      4.23 o 
  13   3   5       34.98       26.70      4.55 o 
  14   3   5        0.54        0.91      1.54 o 
 -16   4   5      117.04      130.46      6.91 o 
 -15   4   5        2.54        1.58      1.73 o 
 -14   4   5        0.97        1.24      1.78 o 
 -13   4   5      425.44      428.08     15.35 o 
 -12   4   5       44.15       42.71      3.44 o 
 -11   4   5      134.87      128.09      6.43 o 
 -10   4   5      483.31      494.95     11.56 o 
  -9   4   5      109.72      115.84      7.49 o 
  -8   4   5       14.60       14.30      6.68 o 
  -7   4   5      496.25      495.01      8.23 o 
  -6   4   5      469.24      447.96      8.19 o 
  -5   4   5      348.57      373.64      5.18 o 
  -4   4   5        1.17        1.39      0.56 o 
  -3   4   5      196.82      179.23      3.12 o 
  -2   4   5       16.66       14.64      1.24 o 
  -1   4   5      219.26      228.70      4.64 o 
   0   4   5       28.90       28.10      1.59 o 
   1   4   5      637.51      630.19      8.88 o 
   2   4   5     1832.71     1892.06     32.25 o 
   3   4   5      326.58      292.63     13.97 o 
   4   4   5      318.98      283.84      4.22 o 
   5   4   5       15.84       15.59      1.36 o 
   6   4   5       13.59       10.43      2.33 o 
   7   4   5        1.75        1.61      1.53 o 
   8   4   5       12.46       11.60      6.79 o 
   9   4   5        3.91        5.22      3.76 o 
  10   4   5       23.38       26.85      5.45 o 
  11   4   5        2.82        2.11      1.80 o 
  12   4   5        0.01        1.00      1.97 o 
  13   4   5        7.91        7.93      7.28 o 
 -14   5   5      145.05      158.03      8.19 o 
 -13   5   5       24.63       26.19      5.46 o 
 -12   5   5        5.24        7.41      4.43 o 
 -11   5   5       32.12       32.36      3.65 o 
 -10   5   5       13.95        9.70      4.79 o 
  -9   5   5       14.21       12.43      6.46 o 
  -8   5   5       36.03       32.89      3.24 o 
  -7   5   5      236.54      236.31      8.43 o 
  -6   5   5        2.51        0.98      0.90 o 
  -5   5   5      224.44      204.59      5.94 o 
  -4   5   5       85.66       75.72      3.96 o 
  -3   5   5       85.13       82.90      4.07 o 
  -2   5   5      323.26      303.96      7.25 o 
  -1   5   5       34.01       34.79      2.72 o 
   0   5   5       30.08       31.53      2.48 o 
   1   5   5       85.26       90.31      4.68 o 
   2   5   5       80.42       79.79      4.64 o 
   3   5   5      189.48      183.70      6.64 o 
   4   5   5        8.59        8.81      4.50 o 
   5   5   5        7.63        6.19      3.84 o 
   6   5   5      112.61      123.54      5.80 o 
   7   5   5      109.82       92.97      6.67 o 
   8   5   5       10.02        8.32      4.09 o 
   9   5   5       98.70      108.40      7.30 o 
  10   5   5       12.47       12.16     10.02 o 
  11   5   5      156.00      164.40     10.84 o 
 -12   6   5      151.25      149.13      8.59 o 
 -11   6   5       22.46       27.93      5.89 o 
 -10   6   5      136.07      140.22      8.56 o 
  -9   6   5        3.51        4.44      4.05 o 
  -8   6   5       30.00       25.36      3.20 o 
  -7   6   5        6.39        4.76      3.56 o 
  -6   6   5       77.86       72.43      5.04 o 
  -5   6   5       29.34       25.51      3.44 o 
  -4   6   5       58.47       53.79      3.44 o 
  -3   6   5        2.82        2.88      2.08 o 
  -2   6   5       17.82       12.71      5.29 o 
  -1   6   5        8.00        4.83      3.49 o 
   0   6   5       13.04        9.37      5.31 o 
   1   6   5        6.24        6.95      5.03 o 
   2   6   5       10.41        6.66      4.43 o 
   3   6   5       15.89       12.60      8.76 o 
   4   6   5      133.53      123.07      8.78 o 
   5   6   5        5.46        4.44      5.14 o 
   6   6   5        0.07        0.20      1.54 o 
   7   6   5        6.22        5.48      5.98 o 
   8   6   5      177.03      203.78     13.83 o 
  -8   7   5       25.57       32.41      4.49 o 
  -7   7   5        5.01        4.16      3.51 o 
  -6   7   5       38.72       44.41      4.80 o 
  -5   7   5      101.97      124.69     15.93 o 
  -4   7   5       77.14       92.91     18.56 o 
  -3   7   5       30.03       43.59      7.71 o 
  -2   7   5       13.84       14.83      4.71 o 
  -1   7   5       13.52        9.07     14.21 o 
   0   7   5      279.37      305.66     30.42 o 
   1   7   5       33.35       21.03     25.86 o 
   2   7   5       73.12       74.09     11.10 o 
   3   7   5       21.51       20.53      4.20 o 
   4   7   5      101.51      105.57      7.48 o 
 -19   0   6      298.23      300.97     15.66 o 
 -18   0   6       44.62       42.70      6.00 o 
 -17   0   6      113.13      111.37      6.76 o 
 -16   0   6       26.37       24.59      3.55 o 
 -15   0   6      114.23      111.03      5.49 o 
 -14   0   6     1269.22     1345.20     28.00 o 
 -13   0   6       47.11       44.19      3.59 o 
 -12   0   6      124.18      121.81      5.14 o 
 -11   0   6      174.87      161.22      5.48 o 
 -10   0   6       12.81       14.35      3.25 o 
  -9   0   6      144.42      141.79      4.90 o 
  -8   0   6       92.94       95.44      4.89 o 
  -7   0   6       20.93       17.73      1.85 o 
  -6   0   6        1.42        3.13      1.13 o 
  -5   0   6      770.09      735.40     18.03 o 
  -4   0   6      552.92      570.76      6.63 o 
  -3   0   6        4.55        6.10      1.53 o 
  -2   0   6     2375.85     2157.63    142.84 o 
  -1   0   6     2065.75     1816.73     16.05 o 
   0   0   6     3439.50     3312.55    107.61 o 
   1   0   6      308.70      332.13      4.88 o 
   2   0   6       22.68       18.36      1.44 o 
   3   0   6     1787.97     1823.72     22.84 o 
   4   0   6     1460.68     1713.57     24.09 o 
   5   0   6      281.95      307.15      7.59 o 
   6   0   6     1010.29     1033.11     30.32 o 
   7   0   6     1944.88     2012.23     21.30 o 
   8   0   6     1306.58     1318.41     31.50 o 
   9   0   6       50.98       49.46      5.17 o 
  10   0   6      370.13      371.65     13.99 o 
  11   0   6      162.96      158.38      9.64 o 
  12   0   6      262.47      258.68     11.93 o 
  13   0   6      409.01      414.70     15.73 o 
  14   0   6        2.54        3.27      3.78 o 
  15   0   6       16.89       16.05      4.51 o 
 -19   1   6        0.29        0.45      1.46 o 
 -18   1   6        1.38        1.08      1.21 o 
 -17   1   6       98.68       89.76      4.38 o 
 -16   1   6      107.84      108.48      4.41 o 
 -15   1   6       95.62       94.04      3.15 o 
 -14   1   6      115.40      113.40      4.32 o 
 -13   1   6       42.26       40.50      2.61 o 
 -12   1   6       12.80       12.64      1.86 o 
 -11   1   6       13.28       16.80      2.12 o 
 -10   1   6       18.10       19.58      1.50 o 
  -9   1   6       27.10       31.00      1.65 o 
  -8   1   6      589.46      564.25      8.55 o 
  -7   1   6     5864.35     5814.74     79.31 o 
  -6   1   6     1270.98     1302.23     10.82 o 
  -5   1   6        0.56        0.42      0.42 o 
  -4   1   6      455.47      465.16      9.35 o 
  -3   1   6      363.09      347.97      3.28 o 
  -2   1   6       51.25       53.48      1.42 o 
  -1   1   6      374.97      353.69      3.50 o 
   0   1   6      836.33      845.83      7.00 o 
   1   1   6      254.36      305.17      5.39 o 
   2   1   6       46.92       49.25      1.69 o 
   3   1   6     1662.68     1752.74     40.20 o 
   4   1   6       50.82       44.75      1.91 o 
   5   1   6       13.97        9.68      3.65 o 
   6   1   6       31.39       22.69      2.60 o 
   7   1   6        0.00        0.70      1.17 o 
   8   1   6      237.29      222.19      5.39 o 
   9   1   6      190.83      188.19      6.27 o 
  10   1   6     1498.35     1489.91     32.98 o 
  11   1   6       25.47       26.37      3.27 o 
  12   1   6        6.95        8.84      4.40 o 
  13   1   6       29.93       29.02      3.90 o 
  14   1   6       34.16       31.03      3.61 o 
  15   1   6       57.16       59.76      4.86 o 
 -18   2   6       59.86       58.45      4.68 o 
 -17   2   6        0.00        0.91      1.02 o 
 -16   2   6      398.11      418.76     13.53 o 
 -15   2   6       60.41       58.26      3.02 o 
 -14   2   6      112.03      110.55      4.47 o 
 -13   2   6       21.21       20.73      1.86 o 
 -12   2   6        3.77        3.05      1.19 o 
 -11   2   6       39.85       46.42      1.98 o 
 -10   2   6       38.27       41.10      1.78 o 
  -9   2   6       28.57       24.98      1.50 o 
  -8   2   6      381.50      434.89      5.66 o 
  -7   2   6      352.93      330.63      4.23 o 
  -6   2   6      449.06      499.12      5.34 o 
  -5   2   6      176.94      202.45      3.27 o 
  -4   2   6      172.49      185.72      2.57 o 
  -3   2   6      607.13      608.06     11.24 o 
  -2   2   6      659.73      676.29     11.78 o 
  -1   2   6      478.76      485.72      8.15 o 
   0   2   6      506.87      545.80      5.12 o 
   1   2   6      841.68      942.84      9.99 o 
   2   2   6       64.20       65.86      2.33 o 
   3   2   6      532.67      520.45      8.49 o 
   4   2   6      398.40      381.66      6.94 o 
   5   2   6       86.44       79.24      3.16 o 
   6   2   6      253.05      247.25      4.26 o 
   7   2   6      169.96      189.23      4.85 o 
   8   2   6        5.05        4.16      0.82 o 
   9   2   6      231.58      204.22      8.38 o 
  10   2   6       89.14       99.80      5.36 o 
  11   2   6       30.91       32.73      2.82 o 
  12   2   6        2.31        3.65      2.08 o 
  13   2   6        6.70        3.88      2.49 o 
  14   2   6        2.60        0.97      1.96 o 
 -18   3   6        0.91        2.09      2.16 o 
 -17   3   6       67.08       73.19      5.25 o 
 -16   3   6        6.63        6.80      4.33 o 
 -15   3   6       28.97       32.51      4.59 o 
 -14   3   6      279.22      305.05     10.61 o 
 -13   3   6      393.45      395.84     13.82 o 
 -12   3   6      292.42      276.15     10.30 o 
 -11   3   6      575.14      576.59      9.79 o 
 -10   3   6       45.01       45.42      1.72 o 
  -9   3   6      535.94      535.71     16.54 o 
  -8   3   6      222.73      235.69      3.91 o 
  -7   3   6      564.45      577.40     11.20 o 
  -6   3   6      405.77      491.19      8.91 o 
  -5   3   6      134.89      138.31      2.38 o 
  -4   3   6       13.08        9.27      1.53 o 
  -3   3   6      764.82      817.03      8.87 o 
  -2   3   6       30.85       46.39      1.49 o 
  -1   3   6        1.81        1.60      0.49 o 
   0   3   6      371.43      334.12      5.01 o 
   1   3   6       43.09       43.44      1.26 o 
   2   3   6      202.14      214.63      3.82 o 
   3   3   6      138.41      149.17      3.37 o 
   4   3   6        7.89        9.88      1.69 o 
   5   3   6      224.40      202.06      6.57 o 
   6   3   6        3.87        4.69      1.68 o 
   7   3   6       14.90       13.47      2.48 o 
   8   3   6      340.48      359.58      9.63 o 
   9   3   6        0.34        0.82      0.91 o 
  10   3   6       23.54       26.12      4.43 o 
  11   3   6        2.28        1.85      1.99 o 
  12   3   6       11.72       11.70      7.98 o 
  13   3   6        0.64        0.35      1.59 o 
 -16   4   6        7.77        6.18      4.22 o 
 -15   4   6        8.12        5.50      3.76 o 
 -14   4   6      250.00      250.88      8.72 o 
 -13   4   6        3.58        3.92      2.13 o 
 -12   4   6      592.82      607.96     19.99 o 
 -11   4   6      105.90       98.30      4.74 o 
 -10   4   6     1030.78     1051.68     22.35 o 
  -9   4   6        5.77        4.11      2.45 o 
  -8   4   6      152.85      132.93      5.73 o 
  -7   4   6      426.89      408.35      7.56 o 
  -6   4   6        1.58        4.34      2.15 o 
  -5   4   6      196.31      186.09      3.99 o 
  -4   4   6       18.94       19.41      1.36 o 
  -3   4   6      141.91      142.15      2.77 o 
  -2   4   6      275.95      283.13      5.15 o 
  -1   4   6      239.00      232.60      3.96 o 
   0   4   6      128.83      122.22      2.98 o 
   1   4   6       32.91       30.47      1.38 o 
   2   4   6       56.78       55.42      1.77 o 
   3   4   6      995.46      994.58     25.98 o 
   4   4   6      237.33      229.53      4.27 o 
   5   4   6        2.85        1.55      0.62 o 
   6   4   6       64.92       54.72      4.09 o 
   7   4   6        2.45        3.81      2.56 o 
   8   4   6      245.02      248.49      9.38 o 
   9   4   6       22.33       18.46      3.54 o 
  10   4   6        0.55        2.88      2.15 o 
  11   4   6        0.66        1.79      1.96 o 
  12   4   6      108.55      109.29      8.33 o 
 -15   5   6        4.58        3.86      3.25 o 
 -14   5   6      165.72      158.63      7.80 o 
 -13   5   6      184.83      177.17      8.81 o 
 -12   5   6        2.31        1.05      1.63 o 
 -11   5   6        1.10        3.11      2.93 o 
 -10   5   6       21.50       17.91      4.29 o 
  -9   5   6       83.57       72.12      4.52 o 
  -8   5   6      120.73      114.85      6.54 o 
  -7   5   6        0.96        2.82      1.72 o 
  -6   5   6      111.70      100.95      5.67 o 
  -5   5   6      264.30      245.33      6.86 o 
  -4   5   6      127.84      133.64      4.42 o 
  -3   5   6       42.49       38.09      2.56 o 
  -2   5   6      233.41      241.86      6.76 o 
  -1   5   6       94.46       98.11      5.04 o 
   0   5   6       32.08       28.17      2.99 o 
   1   5   6     1004.15     1066.91     19.16 o 
   2   5   6     1044.93      985.57     85.69 o 
   3   5   6       47.67       43.46      2.87 o 
   4   5   6       20.00       17.05      2.00 o 
   5   5   6       12.15        9.05      2.07 o 
   6   5   6       19.16       16.55     10.10 o 
   7   5   6      159.63      158.00     12.17 o 
   8   5   6        6.19        6.59      6.86 o 
   9   5   6       69.49       74.12      8.09 o 
  10   5   6      191.52      234.95     15.15 o 
 -12   6   6        2.03        1.89      1.70 o 
 -11   6   6       13.83       11.28     11.73 o 
 -10   6   6       58.37       52.56      6.04 o 
  -9   6   6       16.10       14.94     13.97 o 
  -8   6   6       18.33       17.04      5.09 o 
  -7   6   6        0.55        1.69      2.08 o 
  -6   6   6       98.13       79.26      7.39 o 
  -5   6   6       72.48       69.94      5.89 o 
  -4   6   6        3.31        2.88      1.96 o 
  -3   6   6       55.19       65.47      5.59 o 
  -2   6   6        2.33        1.86      1.11 o 
  -1   6   6      178.61      185.26      7.65 o 
   0   6   6      170.24      178.73      8.27 o 
   1   6   6       13.50       14.52      8.00 o 
   2   6   6       50.63       59.41      4.18 o 
   3   6   6        5.73        3.62      2.63 o 
   4   6   6        4.70        4.49      3.79 o 
   5   6   6       58.53       73.53      7.20 o 
   6   6   6       16.66        9.42      7.40 o 
   7   6   6        0.01        1.50      2.93 o 
   8   6   6        0.35        1.03      1.99 o 
  -8   7   6       39.96       39.44      6.22 o 
  -7   7   6       20.99       20.46      3.92 o 
  -6   7   6       12.30        9.85     12.96 o 
  -5   7   6       25.81       25.06      6.23 o 
  -4   7   6        0.27        1.16      3.56 o 
  -3   7   6        7.77        3.69      5.47 o 
  -2   7   6        2.31        4.58      5.31 o 
  -1   7   6       62.38       75.81      7.65 o 
   0   7   6       41.15       39.57      8.28 o 
   1   7   6       36.25       43.57      8.49 o 
   2   7   6       96.75       96.75     12.45 o 
   3   7   6       38.58       37.65      4.67 o 
 -19   1   7        2.07        1.38      1.58 o 
 -18   1   7        9.66        6.91      3.88 o 
 -17   1   7       24.94       23.76      3.86 o 
 -16   1   7        4.90        6.15      2.76 o 
 -15   1   7        8.56        6.45      2.84 o 
 -14   1   7       85.89       92.43      3.72 o 
 -13   1   7        0.01        0.53      0.83 o 
 -12   1   7       40.34       40.47      2.05 o 
 -11   1   7       36.21       35.96      1.98 o 
 -10   1   7      119.51      130.31      4.37 o 
  -9   1   7     1930.34     2052.70     21.28 o 
  -8   1   7      222.19      238.41      3.98 o 
  -7   1   7     2858.24     3001.13     34.37 o 
  -6   1   7     1584.55     1626.02     34.99 o 
  -5   1   7      360.93      415.68      7.43 o 
  -4   1   7        9.29        4.84      0.83 o 
  -3   1   7        0.74        1.67      0.48 o 
  -2   1   7        1.93        1.31      0.42 o 
  -1   1   7     3181.35     3207.81     20.06 o 
   0   1   7      133.91      173.43      2.48 o 
   1   1   7     1822.61     1993.92     21.57 o 
   2   1   7       95.07       81.30      2.88 o 
   3   1   7       61.21       54.20      2.18 o 
   4   1   7      108.54      106.30      3.64 o 
   5   1   7      514.21      518.35     12.38 o 
   6   1   7       53.23       40.93      2.63 o 
   7   1   7      795.04      814.27     18.87 o 
   8   1   7       12.52       14.69      5.68 o 
   9   1   7      444.65      441.16     11.92 o 
  10   1   7       27.97       20.78      3.74 o 
  11   1   7        1.19        2.17      1.52 o 
  12   1   7       37.93       33.19      3.32 o 
  13   1   7        2.69        3.68      2.95 o 
  14   1   7       78.08       78.75      4.89 o 
 -19   2   7        0.77        0.47      2.11 o 
 -18   2   7       87.12       78.73      5.32 o 
 -17   2   7      256.29      240.94     10.72 o 
 -16   2   7      935.82      932.93     27.42 o 
 -15   2   7       70.98       66.22      3.33 o 
 -14   2   7       92.20       91.54      3.33 o 
 -13   2   7      101.28       93.12      3.98 o 
 -12   2   7       52.10       52.77      2.81 o 
 -11   2   7       93.67      105.79      3.27 o 
 -10   2   7      413.15      405.20      6.09 o 
  -9   2   7      301.50      315.25      7.26 o 
  -8   2   7      156.42      172.09      3.17 o 
  -7   2   7      719.97      794.20     15.99 o 
  -6   2   7      381.71      428.27      4.41 o 
  -5   2   7        2.63        5.35      1.56 o 
  -4   2   7     1484.02     1472.17     19.15 o 
  -3   2   7     1018.06     1021.71     11.66 o 
  -2   2   7        8.84        3.98      1.60 o 
  -1   2   7     1538.61     1626.64     29.01 o 
   0   2   7      519.44      533.74      6.87 o 
   1   2   7      309.12      361.13      5.39 o 
   2   2   7      155.92      156.34      3.40 o 
   3   2   7      458.93      474.40      5.71 o 
   4   2   7      315.16      298.54     23.39 o 
   5   2   7      194.66      192.53      5.90 o 
   6   2   7      814.90      846.32     13.35 o 
   7   2   7      349.65      317.80      5.81 o 
   8   2   7       77.91       76.83      4.58 o 
   9   2   7      195.26      178.49      7.43 o 
  10   2   7       67.90       60.09      3.61 o 
  11   2   7        7.50        8.87      6.39 o 
  12   2   7       44.91       46.71      4.18 o 
  13   2   7        2.02        1.17      2.47 o 
  14   2   7       13.80       10.86      7.67 o 
 -18   3   7        6.21        6.00      3.73 o 
 -17   3   7        0.60        0.98      1.29 o 
 -16   3   7        2.85        2.05      1.47 o 
 -15   3   7       67.20       67.41      4.48 o 
 -14   3   7        1.40        2.10      1.45 o 
 -13   3   7      289.81      293.25     16.06 o 
 -12   3   7       35.05       34.36      2.13 o 
 -11   3   7      628.73      659.62     11.21 o 
 -10   3   7       51.98       50.79      2.58 o 
  -9   3   7      159.74      151.02      3.96 o 
  -8   3   7       82.00       80.72      2.53 o 
  -7   3   7       15.43        9.23      2.81 o 
  -6   3   7      107.73      114.19      3.77 o 
  -5   3   7       12.80       13.50      1.14 o 
  -4   3   7      114.84      104.37      3.18 o 
  -3   3   7      173.58      160.08      3.34 o 
  -2   3   7      312.52      310.07      5.67 o 
  -1   3   7      313.34      324.39     24.77 o 
   0   3   7      438.62      467.55      8.29 o 
   1   3   7       21.14       23.02      1.32 o 
   2   3   7       22.66       19.50      1.08 o 
   3   3   7      275.56      275.95      4.66 o 
   4   3   7      200.20      220.95      4.98 o 
   5   3   7       47.04       36.98      2.52 o 
   6   3   7      103.04       83.26      4.25 o 
   7   3   7       78.71       62.39      4.07 o 
   8   3   7        6.45        4.71      2.64 o 
   9   3   7       45.83       52.09      4.20 o 
  10   3   7       75.25       78.46      5.64 o 
  11   3   7       22.38       19.65      3.22 o 
  12   3   7       61.68       72.80      6.12 o 
  13   3   7       46.03       44.08      4.40 o 
 -16   4   7       11.56        8.54      3.70 o 
 -15   4   7      201.22      214.85      9.87 o 
 -14   4   7       22.56       18.59      4.63 o 
 -13   4   7      148.29      144.33      7.04 o 
 -12   4   7       97.49       77.72      4.71 o 
 -11   4   7       56.15       50.92      2.72 o 
 -10   4   7       76.47       81.11      6.01 o 
  -9   4   7      665.23      638.13     13.04 o 
  -8   4   7       16.41       16.28      1.77 o 
  -7   4   7        6.36       11.07      1.54 o 
  -6   4   7      778.75      751.31     51.69 o 
  -5   4   7        0.04        0.46      0.34 o 
  -4   4   7       20.84       17.24      1.22 o 
  -3   4   7       54.20       52.05      1.83 o 
  -2   4   7      238.74      245.60      5.11 o 
  -1   4   7       12.83       12.26      0.90 o 
   0   4   7       16.34       13.04      0.93 o 
   1   4   7       16.90       14.33      1.15 o 
   2   4   7      214.46      205.81      4.14 o 
   3   4   7       21.98       21.19      1.68 o 
   4   4   7       88.24       86.25      4.14 o 
   5   4   7        0.09        0.78      0.68 o 
   6   4   7      227.75      234.51      9.81 o 
   7   4   7       29.87       24.32      3.44 o 
   8   4   7       67.03       54.96      3.83 o 
   9   4   7      180.55      211.10      8.21 o 
  10   4   7        8.47        3.40      2.90 o 
  11   4   7       23.46       24.94      7.48 o 
 -15   5   7      204.14      184.24      8.21 o 
 -14   5   7       62.23       47.13      3.87 o 
 -13   5   7      187.67      185.98      9.02 o 
 -12   5   7       99.24       92.86      6.29 o 
 -11   5   7        1.45        1.31      1.41 o 
 -10   5   7        8.35        7.14      4.62 o 
  -9   5   7        4.58        7.71      4.04 o 
  -8   5   7       13.71       20.42      2.94 o 
  -7   5   7        2.59        0.21      1.65 o 
  -6   5   7      252.87      246.35      9.10 o 
  -5   5   7       72.90       68.84      3.56 o 
  -4   5   7       38.43       37.52      2.37 o 
  -3   5   7       73.90       64.90      3.62 o 
  -2   5   7      209.83      218.78      6.62 o 
  -1   5   7       97.92       95.03      4.80 o 
   0   5   7     1121.25     1193.00     23.74 o 
   1   5   7      821.01      816.77     17.98 o 
   2   5   7       21.24       21.35      3.36 o 
   3   5   7       28.05       24.96      2.52 o 
   4   5   7       19.06       20.51      8.06 o 
   5   5   7      165.26      163.69     12.89 o 
   6   5   7      142.61      153.06     11.11 o 
   7   5   7        1.46        1.25      2.22 o 
   8   5   7        1.27        1.43      2.38 o 
   9   5   7        1.79        1.67      4.90 o 
  10   5   7      124.04      145.81      9.71 o 
 -12   6   7        8.34       12.83      4.20 o 
 -11   6   7        1.04        0.58      2.51 o 
 -10   6   7       77.60       96.22      9.39 o 
  -9   6   7       25.67       25.50      5.75 o 
  -8   6   7       45.23       50.59      6.80 o 
  -7   6   7        7.43        6.06      4.60 o 
  -6   6   7       16.97        9.27      6.26 o 
  -5   6   7      198.36      210.50     12.46 o 
  -4   6   7       36.57       34.19      3.88 o 
  -3   6   7        7.42        5.44      3.94 o 
  -2   6   7       75.25       66.52      5.60 o 
  -1   6   7       19.23       18.91      3.77 o 
   0   6   7      180.74      175.61      8.81 o 
   1   6   7       48.28       40.81      4.63 o 
   2   6   7        2.45        1.85      2.02 o 
   3   6   7        3.80        3.65      4.22 o 
   4   6   7        7.93        6.15      6.53 o 
   5   6   7       51.73       64.57      7.21 o 
   6   6   7        5.13        4.56      5.16 o 
   7   6   7        2.36        1.12      3.59 o 
  -7   7   7       21.67       23.42      4.70 o 
  -6   7   7        4.84        2.66      5.63 o 
  -5   7   7       14.39       11.99     24.95 o 
  -4   7   7       10.84       10.03     15.92 o 
  -3   7   7        4.68        4.70      6.44 o 
  -2   7   7       19.11       25.50     11.39 o 
  -1   7   7       81.67       94.16      8.16 o 
   0   7   7       20.30       23.79      8.15 o 
   1   7   7        4.92        2.50      5.22 o 
   2   7   7      108.48      107.51     12.61 o 
 -19   0   8        3.88        2.55      2.23 o 
 -18   0   8      452.22      451.49     23.21 o 
 -17   0   8       28.30       29.19      4.86 o 
 -16   0   8        3.27        2.89      2.08 o 
 -15   0   8       12.30       11.92      2.73 o 
 -14   0   8       21.83       22.48      2.50 o 
 -13   0   8       22.19       20.85      3.20 o 
 -12   0   8      117.46      119.30      5.37 o 
 -11   0   8      616.30      633.65     12.78 o 
 -10   0   8      432.69      456.06     12.63 o 
  -9   0   8      518.92      559.63      8.28 o 
  -8   0   8     1473.48     1632.07     19.63 o 
  -7   0   8       28.18       76.63     39.73 o 
  -6   0   8       33.35       41.35      2.76 o 
  -5   0   8       34.23       29.89      2.10 o 
  -4   0   8     2434.49     2324.74     24.94 o 
  -3   0   8      950.38     1030.44     13.97 o 
  -2   0   8      153.26      140.81      6.00 o 
  -1   0   8        5.29       13.61      1.81 o 
   0   0   8      556.45      626.08     14.21 o 
   1   0   8      202.55      228.84      5.13 o 
   2   0   8      791.50      795.35     15.48 o 
   3   0   8      714.82      770.86     30.51 o 
   4   0   8      180.53      189.45     10.64 o 
   5   0   8        0.39        1.86      1.47 o 
   6   0   8     1417.97     1418.89     58.33 o 
   7   0   8      499.99      482.78     13.17 o 
   8   0   8        0.96        2.35      1.63 o 
   9   0   8       30.62       31.21      4.45 o 
  10   0   8      240.64      248.91     13.97 o 
  11   0   8        0.43        1.76      3.42 o 
  12   0   8      200.16      198.34     13.38 o 
  13   0   8       30.71       39.87      4.91 o 
  14   0   8      377.13      422.95     21.56 o 
 -19   1   8      265.96      257.14     10.29 o 
 -18   1   8      376.50      386.79     13.10 o 
 -17   1   8      415.14      399.97     10.08 o 
 -16   1   8       53.06       52.81      2.59 o 
 -15   1   8      282.94      286.57     12.41 o 
 -14   1   8        0.25        0.82      0.83 o 
 -13   1   8        0.49        1.16      0.96 o 
 -12   1   8       39.49       37.89      2.19 o 
 -11   1   8       31.56       29.12      2.22 o 
 -10   1   8      889.73     1029.29     17.80 o 
  -9   1   8       68.58       68.50      3.02 o 
  -8   1   8      185.26      219.48      4.21 o 
  -7   1   8      359.77      368.65      5.43 o 
  -6   1   8     1275.65     1424.31     14.92 o 
  -5   1   8      896.08      950.78     10.53 o 
  -4   1   8       53.79       48.00      1.88 o 
  -3   1   8      165.84      164.95      2.92 o 
  -2   1   8     2003.78     2065.67     38.48 o 
  -1   1   8      514.52      630.73      6.13 o 
   0   1   8        0.89        2.09      0.59 o 
   1   1   8      178.45      189.58      6.41 o 
   2   1   8       51.78       68.25      2.19 o 
   3   1   8      260.16      292.24      4.98 o 
   4   1   8      119.57      112.53      5.05 o 
   5   1   8        0.09        1.54      1.21 o 
   6   1   8      168.84      160.78      5.26 o 
   7   1   8     2153.15     2187.47     39.91 o 
   8   1   8        4.95        4.32      1.78 o 
   9   1   8      165.62      165.11      7.23 o 
  10   1   8       61.06       62.76      4.10 o 
  11   1   8       57.06       55.19      3.73 o 
  12   1   8        8.70        6.13      4.49 o 
  13   1   8       40.08       44.25      3.94 o 
 -19   2   8        2.81        3.68      2.51 o 
 -18   2   8        0.41        1.67      1.40 o 
 -17   2   8      176.25      186.12      8.79 o 
 -16   2   8        1.07        1.59      1.24 o 
 -15   2   8       39.74       39.32      2.95 o 
 -14   2   8        1.99        3.00      1.51 o 
 -13   2   8      536.04      562.31     10.77 o 
 -12   2   8      415.62      430.17      6.60 o 
 -11   2   8       30.53       31.89      2.06 o 
 -10   2   8      271.40      278.12      5.80 o 
  -9   2   8        0.38        1.40      0.80 o 
  -8   2   8       42.27       38.43      1.91 o 
  -7   2   8       52.86       55.47      2.72 o 
  -6   2   8      209.73      209.02      4.08 o 
  -5   2   8      443.77      479.35      9.78 o 
  -4   2   8      408.37      458.38      5.45 o 
  -3   2   8      745.60      782.75     11.90 o 
  -2   2   8       21.32       25.88      2.35 o 
  -1   2   8      486.87      485.87      7.36 o 
   0   2   8     2299.12     2518.77     67.05 o 
   1   2   8        7.78       11.16      1.82 o 
   2   2   8      179.31      165.19      3.90 o 
   3   2   8      289.02      305.08      6.57 o 
   4   2   8        0.01        0.62      0.78 o 
   5   2   8     1199.96     1228.56     18.66 o 
   6   2   8      141.35      136.28      3.67 o 
   7   2   8      179.57      160.33      4.53 o 
   8   2   8      474.94      490.75     12.09 o 
   9   2   8       43.82       41.25      3.30 o 
  10   2   8       12.21       12.21      5.81 o 
  11   2   8       23.89       23.51      2.66 o 
  12   2   8        9.47        9.66      8.73 o 
  13   2   8        1.11        0.74      1.98 o 
 -18   3   8       23.82       23.85      3.99 o 
 -17   3   8       41.83       40.15      3.47 o 
 -16   3   8       46.22       46.26      4.46 o 
 -15   3   8       30.42       27.66      4.82 o 
 -14   3   8        6.43        6.06      2.87 o 
 -13   3   8        1.50        2.18      1.04 o 
 -12   3   8      118.05      112.83      4.27 o 
 -11   3   8       14.07       15.98      2.26 o 
 -10   3   8      965.49      968.51     21.68 o 
  -9   3   8      610.28      638.06     12.52 o 
  -8   3   8      170.49      178.32      4.64 o 
  -7   3   8       31.68       23.53      1.53 o 
  -6   3   8       49.72       52.45      2.44 o 
  -5   3   8       28.97       34.88      1.73 o 
  -4   3   8      145.37      134.67      4.71 o 
  -3   3   8      813.85      820.02     17.67 o 
  -2   3   8       45.84       41.62      2.71 o 
  -1   3   8      217.27      211.21      6.24 o 
   0   3   8        0.88        1.41      1.01 o 
   1   3   8      219.77      218.12      3.15 o 
   2   3   8     1224.81     1229.22     19.42 o 
   3   3   8      394.75      378.46      7.04 o 
   4   3   8       22.41       18.81      1.60 o 
   5   3   8        0.50        0.74      0.68 o 
   6   3   8      585.10      519.07     11.62 o 
   7   3   8       66.32       64.71      3.44 o 
   8   3   8        1.08        0.38      1.16 o 
   9   3   8      186.24      177.05     12.73 o 
  10   3   8       32.22       38.47      4.21 o 
  11   3   8        0.77        2.04      1.67 o 
  12   3   8      338.57      371.95     11.30 o 
 -16   4   8      133.64      139.10      7.64 o 
 -15   4   8       17.31       10.48      5.79 o 
 -14   4   8       73.89       74.37      4.71 o 
 -13   4   8       38.54       36.57      3.94 o 
 -12   4   8       11.58       10.01      4.78 o 
 -11   4   8       18.18       18.05      3.33 o 
 -10   4   8        2.96        7.09      4.40 o 
  -9   4   8        0.00        0.24      0.79 o 
  -8   4   8      103.76      103.85      5.14 o 
  -7   4   8        0.40        0.30      0.99 o 
  -6   4   8       13.51       15.72      1.66 o 
  -5   4   8        0.83        1.35      0.60 o 
  -4   4   8       52.29       49.25      2.25 o 
  -3   4   8      676.55      714.12     13.53 o 
  -2   4   8     1439.15     1452.59     24.00 o 
  -1   4   8        5.98        8.39      3.48 o 
   0   4   8        8.64       10.51      2.63 o 
   1   4   8       42.67       41.54      2.41 o 
   2   4   8      464.57      457.46      9.20 o 
   3   4   8       73.04       70.77      3.62 o 
   4   4   8       25.04       20.71      1.90 o 
   5   4   8      181.52      179.87      8.36 o 
   6   4   8      117.37      104.76      5.88 o 
   7   4   8      213.38      235.11     15.01 o 
   8   4   8       14.83       11.07      9.64 o 
   9   4   8       32.94       37.03      5.63 o 
  10   4   8      193.99      218.28     16.73 o 
  11   4   8        2.07        2.90      3.64 o 
 -15   5   8       17.89       20.91      6.83 o 
 -14   5   8       56.53       49.95      4.77 o 
 -13   5   8      177.67      182.26      9.30 o 
 -12   5   8       80.70       84.95      6.45 o 
 -11   5   8       24.92       24.40      3.06 o 
 -10   5   8       42.20       41.56      4.11 o 
  -9   5   8      177.18      141.18      6.55 o 
  -8   5   8      192.68      175.16     11.40 o 
  -7   5   8       47.89       44.03      4.79 o 
  -6   5   8        2.51        2.52      1.32 o 
  -5   5   8      158.22      154.75      5.73 o 
  -4   5   8        3.66        1.62      1.21 o 
  -3   5   8        9.93        8.73      3.39 o 
  -2   5   8      101.64      101.71      5.50 o 
  -1   5   8     1070.93     1117.51     22.96 o 
   0   5   8      192.36      195.56      7.48 o 
   1   5   8       16.38        7.56      4.45 o 
   2   5   8       42.36       45.64      4.16 o 
   3   5   8       18.97       19.03      3.16 o 
   4   5   8       49.22       51.33      5.72 o 
   5   5   8      331.84      358.11     19.54 o 
   6   5   8      104.68      123.47     10.07 o 
   7   5   8       10.63       14.48     11.21 o 
   8   5   8      346.78      376.93     27.92 o 
   9   5   8        7.32        5.86      7.16 o 
 -12   6   8       63.73       67.41      6.37 o 
 -11   6   8        1.66        1.56      2.64 o 
 -10   6   8       43.45       49.68      6.30 o 
  -9   6   8       29.74       24.70      5.81 o 
  -8   6   8       38.48       49.34      5.31 o 
  -7   6   8        2.25        2.08      2.02 o 
  -6   6   8      129.78      132.06      7.57 o 
  -5   6   8        0.06        0.95      1.67 o 
  -4   6   8        1.53        2.26      1.92 o 
  -3   6   8        0.20        0.84      1.33 o 
  -2   6   8      399.05      396.88     17.80 o 
  -1   6   8       41.06       39.98      3.61 o 
   0   6   8       65.31       69.49      4.70 o 
   1   6   8      131.02      131.80      6.43 o 
   2   6   8       65.15       65.87      6.78 o 
   3   6   8       26.51       24.58      5.72 o 
   4   6   8       47.08       46.59      5.90 o 
   5   6   8        2.03        1.67      2.67 o 
   6   6   8      112.38      114.73      8.63 o 
  -6   7   8       18.08       15.15     21.94 o 
  -5   7   8        0.15        1.34      4.57 o 
  -4   7   8       25.18       16.22      8.30 o 
  -3   7   8       60.65       80.84      7.86 o 
  -2   7   8        2.45        3.28      6.28 o 
  -1   7   8      103.04      112.59      8.22 o 
   0   7   8        0.10        1.30      2.97 o 
   1   7   8       24.55       22.80      6.65 o 
 -19   1   9       42.98       41.54      3.37 o 
 -18   1   9        7.23        4.87      2.70 o 
 -17   1   9      127.03      121.20      4.72 o 
 -16   1   9      137.63      146.77      4.75 o 
 -15   1   9      163.83      171.00      5.81 o 
 -14   1   9       23.60       28.01      2.20 o 
 -13   1   9       23.38       21.86      2.01 o 
 -12   1   9      230.92      237.09      5.37 o 
 -11   1   9        0.46        0.52      0.83 o 
 -10   1   9        3.22        4.74      1.62 o 
  -9   1   9      325.88      334.26      7.67 o 
  -8   1   9       20.24       21.23      1.87 o 
  -7   1   9     1720.85     1811.64     20.37 o 
  -6   1   9      666.79      644.40      9.89 o 
  -5   1   9      133.06      111.53      3.91 o 
  -4   1   9      144.84      148.98      5.05 o 
  -3   1   9      184.64      211.83      4.04 o 
  -2   1   9      554.65      564.69      7.86 o 
  -1   1   9       35.14       36.63      1.80 o 
   0   1   9      305.17      358.09      4.23 o 
   1   1   9       50.05       49.33      1.91 o 
   2   1   9       13.46       14.25      3.14 o 
   3   1   9      126.58      123.54      4.83 o 
   4   1   9       43.22       33.54      2.38 o 
   5   1   9        5.51        5.08      2.41 o 
   6   1   9      141.12      145.10      4.98 o 
   7   1   9      395.00      425.77     10.55 o 
   8   1   9        0.05       -0.01      1.59 o 
   9   1   9        8.04        5.44      3.12 o 
  10   1   9       57.31       50.51      4.07 o 
  11   1   9        8.39        8.09      3.49 o 
  12   1   9        0.32        0.90      2.35 o 
  13   1   9       38.91       40.58      3.54 o 
 -19   2   9        3.02        3.68      3.16 o 
 -18   2   9       28.70       26.29      3.81 o 
 -17   2   9       35.10       33.41      2.74 o 
 -16   2   9       27.96       27.36      4.23 o 
 -15   2   9        2.36        2.71      1.43 o 
 -14   2   9      424.45      427.59     11.08 o 
 -13   2   9      156.41      151.89      4.53 o 
 -12   2   9      473.30      502.43      9.89 o 
 -11   2   9     1290.43     1363.99     15.14 o 
 -10   2   9     1117.03     1163.42     61.78 o 
  -9   2   9     1166.85     1283.33     26.97 o 
  -8   2   9       10.05       10.17      1.95 o 
  -7   2   9        0.09        0.09      1.10 o 
  -6   2   9      541.49      518.45      8.35 o 
  -5   2   9      244.50      270.54      4.11 o 
  -4   2   9      127.11      125.88      3.80 o 
  -3   2   9       14.40       11.64      4.06 o 
  -2   2   9      794.12      797.62     18.65 o 
  -1   2   9       96.74      100.28      3.62 o 
   0   2   9      111.87      121.70      4.45 o 
   1   2   9      153.61      154.29      3.15 o 
   2   2   9      125.19      122.31      4.08 o 
   3   2   9       88.94       80.37      2.59 o 
   4   2   9      330.47      336.67      7.33 o 
   5   2   9      129.54      117.77      5.46 o 
   6   2   9      161.94      137.84      4.42 o 
   7   2   9        0.92        0.96      0.91 o 
   8   2   9      321.71      306.64     11.26 o 
   9   2   9       43.12       44.87      3.54 o 
  10   2   9        0.63        1.32      1.25 o 
  11   2   9        1.99        2.12      2.65 o 
  12   2   9        1.63        1.57      1.08 o 
 -18   3   9        0.71        1.09      1.47 o 
 -17   3   9       24.43       23.64      4.02 o 
 -16   3   9      110.07      108.22      6.21 o 
 -15   3   9        9.95        7.66      4.33 o 
 -14   3   9        0.20        1.22      1.56 o 
 -13   3   9        1.46        2.22      1.10 o 
 -12   3   9      109.97      114.94      4.76 o 
 -11   3   9        8.29        7.28      3.22 o 
 -10   3   9       40.97       41.19      2.58 o 
  -9   3   9       99.06       96.43      5.08 o 
  -8   3   9      152.96      143.33      4.41 o 
  -7   3   9       85.80       93.29      3.18 o 
  -6   3   9       20.51       23.78      2.01 o 
  -5   3   9      514.33      489.07     10.06 o 
  -4   3   9       21.23       21.91      2.25 o 
  -3   3   9      148.18      164.30      4.62 o 
  -2   3   9       59.57       66.28      3.19 o 
  -1   3   9      196.21      208.21      5.94 o 
   0   3   9       65.29       72.71      3.81 o 
   1   3   9       32.28       27.79      1.12 o 
   2   3   9       24.72       24.88      1.43 o 
   3   3   9       29.25       38.62      2.82 o 
   4   3   9      964.40      926.08     16.56 o 
   5   3   9       35.21       29.72      2.19 o 
   6   3   9       12.56       20.39      2.73 o 
   7   3   9       37.68       31.52      3.05 o 
   8   3   9        0.64        1.07      1.43 o 
   9   3   9       13.39       16.01      5.88 o 
  10   3   9       31.78       29.28      3.39 o 
  11   3   9       26.50       18.28      6.85 o 
 -16   4   9        0.91        0.17      1.76 o 
 -15   4   9        1.02        2.89      1.86 o 
 -14   4   9        4.83        6.24      3.82 o 
 -13   4   9       65.09       68.47      4.95 o 
 -12   4   9       11.30       14.86      2.40 o 
 -11   4   9        0.73        0.42      1.29 o 
 -10   4   9        7.01        7.06      2.51 o 
  -9   4   9      165.83      164.42      5.33 o 
  -8   4   9       13.21       10.65      1.67 o 
  -7   4   9       41.75       36.63      2.63 o 
  -6   4   9       12.33        7.23      2.91 o 
  -5   4   9      140.69      139.89      5.25 o 
  -4   4   9       47.31       51.66      4.02 o 
  -3   4   9      485.56      481.20     10.27 o 
  -2   4   9     2083.55     1943.61    160.90 o 
  -1   4   9       17.38       16.55      2.26 o 
   0   4   9       21.25       20.65      2.90 o 
   1   4   9      473.14      485.09     11.21 o 
   2   4   9      249.58      266.42      7.66 o 
   3   4   9        5.23        2.85      1.22 o 
   4   4   9      124.67      132.64      5.76 o 
   5   4   9      580.69      597.30     28.64 o 
   6   4   9       21.24       20.58     14.84 o 
   7   4   9       51.88       56.50      9.79 o 
   8   4   9       36.29       49.61      6.61 o 
   9   4   9        4.40        5.38      7.64 o 
  10   4   9       10.99       12.58     10.81 o 
 -14   5   9       84.77       78.65      6.36 o 
 -13   5   9       20.97       28.28      5.27 o 
 -12   5   9        5.26        3.90      2.86 o 
 -11   5   9      127.76      137.35      9.65 o 
 -10   5   9      116.85      107.24      8.35 o 
  -9   5   9      129.21      117.33      7.79 o 
  -8   5   9        0.00        0.37      2.23 o 
  -7   5   9       22.07       19.35      9.65 o 
  -6   5   9      192.94      188.67      8.35 o 
  -5   5   9        0.73        1.28      1.50 o 
  -4   5   9       14.97       14.70      3.15 o 
  -3   5   9      144.41      141.19      6.19 o 
  -2   5   9       60.90       50.81      3.33 o 
  -1   5   9      321.43      338.15     11.34 o 
   0   5   9       92.94       87.47      4.56 o 
   1   5   9      119.70      117.36      5.47 o 
   2   5   9       35.41       38.57      3.79 o 
   3   5   9       46.38       49.37      5.94 o 
   4   5   9        5.96        2.38      3.68 o 
   5   5   9       18.47       26.85      6.16 o 
   6   5   9       64.44       44.89      6.14 o 
   7   5   9      217.04      231.60     17.67 o 
   8   5   9       12.26       10.71     11.58 o 
 -11   6   9        1.25        1.60      1.93 o 
 -10   6   9       15.36        9.45      7.99 o 
  -9   6   9       11.28       15.25      9.67 o 
  -8   6   9       28.53       25.90      4.97 o 
  -7   6   9       20.59       19.70      3.53 o 
  -6   6   9        7.12        8.38      6.83 o 
  -5   6   9        0.47        0.64      1.55 o 
  -4   6   9        2.98        2.29      2.51 o 
  -3   6   9      133.62      139.54      6.58 o 
  -2   6   9       24.41       22.93      5.03 o 
  -1   6   9       80.23       71.55      5.43 o 
   0   6   9       45.62       42.22      4.16 o 
   1   6   9       29.30       25.65      4.98 o 
   2   6   9       35.79       32.46      5.37 o 
   3   6   9        0.90        0.99      1.98 o 
   4   6   9       82.13       80.43      7.49 o 
   5   6   9       88.78      111.82      8.93 o 
  -4   7   9       17.14       12.15     13.70 o 
  -3   7   9       37.11       41.88      8.43 o 
  -2   7   9        9.86        5.03      7.84 o 
 -19   0  10      149.59      149.68      9.62 o 
 -18   0  10      212.85      205.46     10.92 o 
 -17   0  10       47.75       55.51      3.86 o 
 -16   0  10      124.59      118.79      5.74 o 
 -15   0  10        0.92        1.18      0.98 o 
 -14   0  10       58.49       63.71      4.50 o 
 -13   0  10      997.60      977.48     60.38 o 
 -12   0  10      243.70      261.39      7.42 o 
 -11   0  10      209.15      217.67      6.88 o 
 -10   0  10      511.46      508.14     11.36 o 
  -9   0  10      326.08      339.95     10.11 o 
  -8   0  10      580.02      625.46     16.99 o 
  -7   0  10      792.90      851.95     28.97 o 
  -6   0  10      617.93      723.81     12.37 o 
  -5   0  10      213.75      202.85      6.45 o 
  -4   0  10     1697.92     1961.71     63.28 o 
  -3   0  10      524.38      529.71      7.41 o 
  -2   0  10       27.67       41.36      4.13 o 
  -1   0  10      216.39      174.81      8.56 o 
   0   0  10      269.76      244.75     17.52 o 
   1   0  10        2.69        1.66      1.27 o 
   2   0  10        0.92        0.74      1.47 o 
   3   0  10     3520.37     3592.61     40.20 o 
   4   0  10     4367.94     4275.20     56.49 o 
   5   0  10      317.19      307.97     10.58 o 
   6   0  10      710.34      720.87     22.62 o 
   7   0  10       22.56       23.79     10.40 o 
   8   0  10        0.20        1.98      1.64 o 
   9   0  10      123.21      114.61      9.02 o 
  10   0  10       12.23       12.55      8.85 o 
  11   0  10      205.11      250.50     15.15 o 
  12   0  10       34.89       32.64      4.56 o 
 -19   1  10        9.59        7.02      4.09 o 
 -18   1  10       33.14       29.54      2.77 o 
 -17   1  10      249.83      240.40      6.54 o 
 -16   1  10        5.91        5.03      2.35 o 
 -15   1  10       19.89       17.82      2.41 o 
 -14   1  10        1.53        1.48      1.17 o 
 -13   1  10       31.56       33.37      2.47 o 
 -12   1  10       21.01       21.85      2.27 o 
 -11   1  10      530.90      570.91      9.33 o 
 -10   1  10       49.38       49.17      2.25 o 
  -9   1  10      232.93      268.51      6.81 o 
  -8   1  10        9.44       13.46      3.04 o 
  -7   1  10       15.36       15.17      1.47 o 
  -6   1  10        7.32        2.76      0.86 o 
  -5   1  10       25.76       38.14      1.73 o 
  -4   1  10      578.17      609.16     10.54 o 
  -3   1  10      292.33      336.81      4.79 o 
  -2   1  10        7.77        6.05      0.98 o 
  -1   1  10      520.65      564.75      5.13 o 
   0   1  10       68.67       65.27      2.31 o 
   1   1  10        0.13        0.91      0.57 o 
   2   1  10       80.70       73.87      3.16 o 
   3   1  10      450.89      436.81      6.41 o 
   4   1  10       55.37       55.62      2.82 o 
   5   1  10      111.77      109.78      5.27 o 
   6   1  10       77.46       71.16      4.51 o 
   7   1  10       49.46       45.25      3.53 o 
   8   1  10       34.83       33.76      3.20 o 
   9   1  10       36.39       34.26      3.44 o 
  10   1  10       33.26       38.44      3.27 o 
  11   1  10       92.93      105.25      6.53 o 
  12   1  10        6.22        5.13      3.72 o 
 -19   2  10      114.19      111.32      5.58 o 
 -18   2  10        0.06        0.67      1.97 o 
 -17   2  10        1.34        1.03      1.10 o 
 -16   2  10        3.19        2.54      1.47 o 
 -15   2  10       21.26       18.66      2.43 o 
 -14   2  10       77.17       83.66      3.06 o 
 -13   2  10        7.48        6.17      2.08 o 
 -12   2  10        6.95        4.44      1.93 o 
 -11   2  10     1113.58     1163.50     15.72 o 
 -10   2  10       57.93       50.05      2.46 o 
  -9   2  10      169.01      176.94      4.19 o 
  -8   2  10        0.41        0.49      0.74 o 
  -7   2  10        1.23        2.13      1.05 o 
  -6   2  10      312.44      298.73      7.90 o 
  -5   2  10       82.72       90.93      3.72 o 
  -4   2  10        6.96        8.07      2.93 o 
  -3   2  10      415.90      473.96     11.35 o 
  -2   2  10      450.81      452.10     11.10 o 
  -1   2  10        0.37        0.32      1.39 o 
   0   2  10       43.50       47.17      2.34 o 
   1   2  10       54.46       62.40      2.11 o 
   2   2  10        4.93        3.43      1.25 o 
   3   2  10       11.17        9.43      2.91 o 
   4   2  10        0.54        2.71      1.35 o 
   5   2  10       98.62       92.17      4.49 o 
   6   2  10      125.03       99.66      4.88 o 
   7   2  10        9.77       10.50      5.68 o 
   8   2  10       55.68       44.55      3.49 o 
   9   2  10        0.79        1.82      1.29 o 
  10   2  10      282.09      280.98     11.68 o 
  11   2  10       13.79        5.99      6.48 o 
 -18   3  10        0.01        1.02      1.37 o 
 -17   3  10       24.01       22.72      4.58 o 
 -16   3  10        8.49        8.50      5.90 o 
 -15   3  10       23.88       25.69      3.86 o 
 -14   3  10       64.66       59.73      2.80 o 
 -13   3  10      107.32       96.22      3.96 o 
 -12   3  10        2.17        3.60      1.64 o 
 -11   3  10       82.47       77.36      4.00 o 
 -10   3  10       77.40       72.07      3.81 o 
  -9   3  10       97.62       87.87      4.92 o 
  -8   3  10        4.98        6.03      2.45 o 
  -7   3  10        5.42        9.24      2.49 o 
  -6   3  10       32.55       30.31      2.83 o 
  -5   3  10      344.37      315.47      6.34 o 
  -4   3  10      620.32      648.52     10.30 o 
  -3   3  10      310.25      319.54      6.86 o 
  -2   3  10       80.60       74.93      4.11 o 
  -1   3  10      570.72      621.07     13.13 o 
   0   3  10      191.45      189.58      6.55 o 
   1   3  10     1532.02     1571.21     29.43 o 
   2   3  10      159.52      160.17      3.80 o 
   3   3  10      511.49      509.94     10.76 o 
   4   3  10      885.49      923.83     17.06 o 
   5   3  10       98.43       79.47      3.46 o 
   6   3  10       13.11       12.97      2.03 o 
   7   3  10       19.19       21.17      5.53 o 
   8   3  10       18.75       16.04     13.95 o 
   9   3  10      275.27      278.96     18.04 o 
  10   3  10        8.18        9.76     10.29 o 
 -16   4  10        1.15        2.34      1.57 o 
 -15   4  10        9.97       10.70      6.03 o 
 -14   4  10        0.95        0.12      1.76 o 
 -13   4  10      169.51      177.43      7.04 o 
 -12   4  10      138.01      112.06      5.27 o 
 -11   4  10        2.08        1.34      1.15 o 
 -10   4  10       58.65       58.03      3.32 o 
  -9   4  10       36.44       33.51      2.65 o 
  -8   4  10       72.82       71.21      3.76 o 
  -7   4  10      112.58       97.67      6.12 o 
  -6   4  10      268.63      243.14      7.30 o 
  -5   4  10      195.89      185.39      8.29 o 
  -4   4  10      185.77      190.74      6.15 o 
  -3   4  10      200.32      183.93      6.73 o 
  -2   4  10      127.17      127.44      5.37 o 
  -1   4  10        0.01        0.54      1.73 o 
   0   4  10      671.31      713.64     16.68 o 
   1   4  10       97.13       96.64      5.06 o 
   2   4  10      560.92      543.62     16.76 o 
   3   4  10        9.34       12.16      2.34 o 
   4   4  10      362.32      262.82     59.50 o 
   5   4  10       52.28       39.41      5.14 o 
   6   4  10        0.60        0.06      3.12 o 
   7   4  10       73.11       78.83     10.32 o 
   8   4  10        9.32        6.37      7.36 o 
   9   4  10      130.45      144.25     11.47 o 
 -14   5  10       14.73       15.71      8.70 o 
 -13   5  10        0.56        1.12      1.99 o 
 -12   5  10       29.34       15.53     11.89 o 
 -11   5  10        9.62        5.96      5.55 o 
 -10   5  10       38.11       45.74      5.44 o 
  -9   5  10        0.00       -0.25      3.07 o 
  -8   5  10        0.11        0.76      1.78 o 
  -7   5  10        0.39        1.31      1.51 o 
  -6   5  10      295.40      314.01     14.39 o 
  -5   5  10        2.46        1.11      1.27 o 
  -4   5  10      210.56      191.58      7.85 o 
  -3   5  10      345.37      322.83     11.47 o 
  -2   5  10       65.51       69.55      3.81 o 
  -1   5  10      202.76      214.30      8.56 o 
   0   5  10        2.28        3.70      2.09 o 
   1   5  10       21.60       24.13      3.47 o 
   2   5  10        4.30        3.32      2.26 o 
   3   5  10       13.65       11.29      9.95 o 
   4   5  10        1.67        2.53      3.08 o 
   5   5  10      111.45      100.48     10.45 o 
   6   5  10        9.08        4.76      5.29 o 
   7   5  10      144.07      180.97     11.62 o 
 -11   6  10       42.04       43.08      5.22 o 
 -10   6  10        7.09        2.95      3.95 o 
  -9   6  10       10.92        8.90      8.43 o 
  -8   6  10       21.25       18.25      4.63 o 
  -7   6  10        7.32        6.30      7.35 o 
  -6   6  10      104.94      129.03      8.94 o 
  -5   6  10      239.85      261.06     12.81 o 
  -4   6  10      617.40      622.88     25.61 o 
  -3   6  10       96.17       92.81      6.27 o 
  -2   6  10       60.87       68.27      5.81 o 
  -1   6  10        0.48        1.43      1.87 o 
   0   6  10        3.97        4.48      3.34 o 
   1   6  10       37.92       37.34      7.51 o 
   2   6  10       26.33       27.39      5.98 o 
   3   6  10        4.06        5.08      4.10 o 
   4   6  10        0.15        0.56      2.03 o 
 -19   1  11       23.80       22.15      2.68 o 
 -18   1  11       73.18       64.94      4.05 o 
 -17   1  11        9.60        8.14      3.36 o 
 -16   1  11      226.91      240.49      7.95 o 
 -15   1  11      650.03      702.90     18.26 o 
 -14   1  11        0.14        1.24      1.41 o 
 -13   1  11      111.50      114.72      4.96 o 
 -12   1  11     1255.70     1325.66     22.11 o 
 -11   1  11        6.48        6.24      1.67 o 
 -10   1  11      401.51      439.63      9.94 o 
  -9   1  11      133.84      119.16      3.58 o 
  -8   1  11       96.52      108.50      4.59 o 
  -7   1  11      104.75      105.27      5.75 o 
  -6   1  11       10.44        7.79      1.88 o 
  -5   1  11      180.26      162.78      4.60 o 
  -4   1  11      233.03      240.97      6.16 o 
  -3   1  11      246.87      275.37      6.57 o 
  -2   1  11       14.40       17.43      1.16 o 
  -1   1  11       65.79       58.10      2.52 o 
   0   1  11       45.84       43.84      2.23 o 
   1   1  11      392.52      358.82     16.23 o 
   2   1  11      353.87      336.34      8.09 o 
   3   1  11       17.10       14.45      3.89 o 
   4   1  11      585.82      543.33      9.73 o 
   5   1  11      120.74      116.76      5.41 o 
   6   1  11      129.51      108.34      4.67 o 
   7   1  11       47.61       33.45      2.48 o 
   8   1  11        0.11        0.88      1.16 o 
   9   1  11       17.81       18.30      3.57 o 
  10   1  11      201.63      232.46     10.12 o 
  11   1  11       31.23       30.58      3.31 o 
 -18   2  11       58.30       63.07      4.14 o 
 -17   2  11        0.47        0.63      1.27 o 
 -16   2  11      128.56      123.08      5.14 o 
 -15   2  11       66.79       69.64      3.32 o 
 -14   2  11      292.16      306.48     10.20 o 
 -13   2  11        5.57        5.23      1.86 o 
 -12   2  11       28.01       26.81      2.64 o 
 -11   2  11       29.44       32.54      2.67 o 
 -10   2  11       33.84       37.64      2.68 o 
  -9   2  11      168.59      188.10      5.12 o 
  -8   2  11      132.16      122.44      6.31 o 
  -7   2  11       18.69       17.92      1.71 o 
  -6   2  11        6.28        6.66      1.73 o 
  -5   2  11       39.39       50.44      1.51 o 
  -4   2  11     1417.54     1537.08     15.76 o 
  -3   2  11       29.31       25.09      2.66 o 
  -2   2  11        3.65        1.10      1.51 o 
  -1   2  11      124.90      134.83      4.55 o 
   0   2  11       15.20       20.97      1.49 o 
   1   2  11       75.80       54.60      1.98 o 
   2   2  11       22.61       17.88      1.40 o 
   3   2  11       19.50       19.49      1.78 o 
   4   2  11       13.12       15.16      2.43 o 
   5   2  11      274.62      254.06      6.63 o 
   6   2  11      145.16      112.27      6.03 o 
   7   2  11       33.02       30.13      2.76 o 
   8   2  11       45.96       41.58      3.35 o 
   9   2  11       17.61       10.93      7.65 o 
  10   2  11        0.01        0.48      1.35 o 
  11   2  11       49.37       46.37      6.08 o 
 -18   3  11        0.02        0.57      1.43 o 
 -17   3  11       17.00       16.78      4.67 o 
 -16   3  11       38.54       53.83      5.00 o 
 -15   3  11      159.81      142.54      6.88 o 
 -14   3  11      373.03      370.31     11.30 o 
 -13   3  11       32.76       29.13      2.35 o 
 -12   3  11       10.77       11.46      4.54 o 
 -11   3  11        2.56        3.47      1.72 o 
 -10   3  11       64.87       54.30      3.14 o 
  -9   3  11       77.94       67.49      4.10 o 
  -8   3  11       26.02       25.77      2.34 o 
  -7   3  11      506.80      573.63     11.40 o 
  -6   3  11      751.44      746.73     20.80 o 
  -5   3  11      303.61      301.71      7.89 o 
  -4   3  11      201.43      225.02      6.85 o 
  -3   3  11       10.00       10.29      3.90 o 
  -2   3  11        0.31        0.97      1.75 o 
  -1   3  11      510.58      528.22     10.11 o 
   0   3  11       43.14       41.22      3.50 o 
   1   3  11      216.35      196.60      6.65 o 
   2   3  11        3.28        2.52      1.58 o 
   3   3  11      402.03      375.17      9.99 o 
   4   3  11        7.84        3.84      1.86 o 
   5   3  11       12.25        9.25      5.47 o 
   6   3  11       61.90       59.71      4.79 o 
   7   3  11       57.61       53.59      4.79 o 
   8   3  11       49.90       52.78      6.48 o 
   9   3  11        5.31        7.63      6.52 o 
  10   3  11        0.14        1.09      2.79 o 
 -16   4  11       18.08       15.20     10.97 o 
 -15   4  11        3.29        2.24      2.86 o 
 -14   4  11       93.40       78.42      8.21 o 
 -13   4  11       71.28       57.70      5.82 o 
 -12   4  11       98.06      100.76      6.50 o 
 -11   4  11        0.26        0.67      1.58 o 
 -10   4  11      188.15      199.40      9.16 o 
  -9   4  11       16.91       15.99      3.94 o 
  -8   4  11       11.90        6.63      4.64 o 
  -7   4  11       38.30       31.18      3.53 o 
  -6   4  11      129.44      121.25      6.07 o 
  -5   4  11      307.29      313.46      9.45 o 
  -4   4  11      107.67       96.22      5.23 o 
  -3   4  11        4.24        2.18      1.73 o 
  -2   4  11       95.41       96.07      5.75 o 
  -1   4  11      186.18      189.07      6.37 o 
   0   4  11      365.63      380.25     10.23 o 
   1   4  11      109.12      103.49      4.89 o 
   2   4  11      464.78      438.35     14.75 o 
   3   4  11      111.59      103.72      4.88 o 
   4   4  11       62.12       61.43      6.31 o 
   5   4  11       98.09      103.06      8.26 o 
   6   4  11       84.03       86.17      9.14 o 
   7   4  11        0.07        1.18      3.06 o 
   8   4  11       39.15       35.45      5.90 o 
 -14   5  11       11.19        6.89      5.43 o 
 -13   5  11       18.70       26.54      6.85 o 
 -12   5  11       12.34       12.72     12.04 o 
 -11   5  11        5.12        2.87      4.01 o 
 -10   5  11        5.17        4.84      4.66 o 
  -9   5  11       27.54       31.69      4.48 o 
  -8   5  11       22.02       21.24      4.73 o 
  -7   5  11       37.26       38.09      3.49 o 
  -6   5  11       12.41       11.32      3.68 o 
  -5   5  11      114.31      136.24      5.65 o 
  -4   5  11        1.85        0.98      1.82 o 
  -3   5  11      900.24      966.45     15.80 o 
  -2   5  11        7.46        5.35      3.48 o 
  -1   5  11        0.29        0.79      0.87 o 
   0   5  11      119.58      121.39      6.02 o 
   1   5  11       11.62       14.71      3.14 o 
   2   5  11        9.90        9.52      8.08 o 
   3   5  11        2.08        1.28      1.79 o 
   4   5  11        8.20        4.19      4.56 o 
   5   5  11        8.65        5.01      4.87 o 
   6   5  11      195.97      251.07     14.34 o 
 -10   6  11        4.18        3.34      4.34 o 
  -9   6  11       20.94       25.19      5.30 o 
  -8   6  11        1.21        1.84      2.67 o 
  -7   6  11       22.73       20.51      4.71 o 
  -6   6  11       44.70       34.62      6.29 o 
  -5   6  11       10.57        7.76      4.35 o 
  -4   6  11      246.00      235.26     11.57 o 
  -3   6  11      127.96      134.65      7.97 o 
  -2   6  11       17.55       17.67      4.19 o 
  -1   6  11        0.70        0.88      1.06 o 
   0   6  11        0.90        0.69      2.72 o 
   1   6  11        3.34        3.79      4.85 o 
   2   6  11      115.18      147.48      9.35 o 
   3   6  11        3.41        2.32      3.23 o 
 -19   0  12      588.47      487.42     43.74 o 
 -18   0  12      197.19      211.73     10.47 o 
 -17   0  12        0.95        2.11      1.62 o 
 -16   0  12       85.32       87.73      5.81 o 
 -15   0  12       54.39       55.47      3.99 o 
 -14   0  12      245.99      243.47     10.25 o 
 -13   0  12       45.45       47.53      4.63 o 
 -12   0  12       41.07       47.23      4.29 o 
 -11   0  12       99.44      101.32      6.46 o 
 -10   0  12      129.61      128.32      6.45 o 
  -9   0  12      196.42      203.29      7.30 o 
  -8   0  12      227.45      228.21      8.69 o 
  -7   0  12      705.26      766.34     14.07 o 
  -6   0  12      604.05      683.25     23.75 o 
  -5   0  12      105.17      110.59      7.45 o 
  -4   0  12       26.39       30.58      3.41 o 
  -3   0  12        0.12        1.70      1.11 o 
  -2   0  12      569.43      550.07     14.77 o 
  -1   0  12        7.02        7.94      5.14 o 
   0   0  12      341.96      306.01      9.16 o 
   1   0  12      220.85      219.52      9.13 o 
   2   0  12       12.35       17.20      9.22 o 
   3   0  12     2692.59     2607.74     43.81 o 
   4   0  12       43.30       60.88      6.44 o 
   5   0  12       50.40       61.14      5.96 o 
   6   0  12       70.36       69.86      5.48 o 
   7   0  12      168.86      153.95      9.24 o 
   8   0  12       93.08       88.45      8.03 o 
   9   0  12      105.48      114.79      9.31 o 
  10   0  12       65.25       77.84      7.28 o 
 -19   1  12        3.29        2.71      2.50 o 
 -18   1  12       15.20       10.02      6.14 o 
 -17   1  12        6.46        4.69      1.96 o 
 -16   1  12       75.57       80.19      3.94 o 
 -15   1  12       33.20       32.93      2.29 o 
 -14   1  12       17.95       19.66      3.16 o 
 -13   1  12       51.68       56.52      3.19 o 
 -12   1  12       90.03       88.00      4.14 o 
 -11   1  12      140.75      146.38      4.08 o 
 -10   1  12        4.77        6.65      2.52 o 
  -9   1  12       71.71       64.61      3.02 o 
  -8   1  12       29.20       27.31      2.30 o 
  -7   1  12      608.99      584.48     18.05 o 
  -6   1  12       31.23       33.06      1.88 o 
  -5   1  12       64.28       71.05      3.35 o 
  -4   1  12      726.89      722.40     14.60 o 
  -3   1  12        9.72        5.41      1.63 o 
  -2   1  12        2.24        3.57      1.14 o 
  -1   1  12       14.78       13.97      1.61 o 
   0   1  12      628.80      631.18     12.75 o 
   1   1  12      542.08      507.76      9.76 o 
   2   1  12        4.83        2.41      1.25 o 
   3   1  12      235.29      225.02      6.21 o 
   4   1  12      241.84      239.08      6.68 o 
   5   1  12        0.89        0.43      0.84 o 
   6   1  12      383.77      382.04     12.20 o 
   7   1  12        0.29        0.95      1.04 o 
   8   1  12       14.96       18.08      4.53 o 
   9   1  12      233.72      261.66     11.22 o 
  10   1  12       16.81        7.47      7.20 o 
 -18   2  12        6.65        4.19      3.36 o 
 -17   2  12        4.74        3.15      2.47 o 
 -16   2  12       59.47       58.48      2.83 o 
 -15   2  12      277.19      289.77      8.80 o 
 -14   2  12        1.62        1.46      1.22 o 
 -13   2  12      220.56      218.74      6.79 o 
 -12   2  12      104.37      107.78      4.72 o 
 -11   2  12       63.28       58.44      3.40 o 
 -10   2  12       18.90       16.24      2.15 o 
  -9   2  12      157.88      160.85      4.45 o 
  -8   2  12        0.53        0.94      0.69 o 
  -7   2  12       84.83       78.77      3.68 o 
  -6   2  12       10.47        9.55      1.10 o 
  -5   2  12       39.77       34.70      0.97 o 
  -4   2  12      766.38      792.24     11.80 o 
  -3   2  12       28.59       33.96      3.19 o 
  -2   2  12      873.49      896.92     16.82 o 
  -1   2  12      817.27      797.62     22.75 o 
   0   2  12      573.93      499.56     16.65 o 
   1   2  12      541.26      524.47      8.73 o 
   2   2  12        1.37        1.14      1.10 o 
   3   2  12       14.71       15.10      3.76 o 
   4   2  12        8.40        6.09      1.64 o 
   5   2  12        2.63        3.16      1.57 o 
   6   2  12      178.18      177.08      6.98 o 
   7   2  12      199.04      221.44      7.61 o 
   8   2  12        3.00        2.28      1.78 o 
   9   2  12       23.99       24.92      3.46 o 
  10   2  12        0.01        0.84      2.53 o 
 -17   3  12      142.93      147.25      7.30 o 
 -16   3  12       24.33       14.89      9.41 o 
 -15   3  12       58.95       56.11      4.20 o 
 -14   3  12      413.28      391.82     13.38 o 
 -13   3  12      141.56      131.97      4.64 o 
 -12   3  12      186.65      174.52      6.55 o 
 -11   3  12      103.86      102.00      4.09 o 
 -10   3  12        5.94        6.20      2.66 o 
  -9   3  12      290.45      276.74      7.08 o 
  -8   3  12      262.77      241.37      6.38 o 
  -7   3  12     1316.24     1308.50     29.36 o 
  -6   3  12     1489.23     1539.05     23.92 o 
  -5   3  12       33.56       30.78      3.87 o 
  -4   3  12        0.02        0.76      1.20 o 
  -3   3  12       42.13       41.52      3.88 o 
  -2   3  12       89.41       90.13      6.65 o 
  -1   3  12       61.53       59.73      4.89 o 
   0   3  12       59.74       65.56      4.57 o 
   1   3  12     1230.63     1236.17     26.27 o 
   2   3  12       28.55       35.74      3.16 o 
   3   3  12      548.22      529.36     16.49 o 
   4   3  12      110.71       99.92      4.48 o 
   5   3  12        0.41        1.46      1.57 o 
   6   3  12       32.94       28.34      3.65 o 
   7   3  12       31.05       31.38      6.13 o 
   8   3  12       58.58       53.57      7.54 o 
   9   3  12        0.85        1.25      2.25 o 
 -16   4  12        0.03        0.88      2.19 o 
 -15   4  12        2.98        0.88      1.96 o 
 -14   4  12       24.80       27.35      6.10 o 
 -13   4  12        0.05       -0.06      1.54 o 
 -12   4  12       74.16       76.20      4.83 o 
 -11   4  12       89.87       87.26      6.58 o 
 -10   4  12       34.55       29.36      4.17 o 
  -9   4  12        2.64        4.50      2.93 o 
  -8   4  12       44.34       39.40      3.32 o 
  -7   4  12      134.35      137.38      7.12 o 
  -6   4  12      581.06      569.01     17.16 o 
  -5   4  12      171.45      192.99      6.90 o 
  -4   4  12       87.74       85.23      5.14 o 
  -3   4  12        4.03        3.74      1.87 o 
  -2   4  12      544.47      573.50     17.50 o 
  -1   4  12      102.20      101.64      5.08 o 
   0   4  12        9.54       10.09      3.58 o 
   1   4  12       42.26       47.17      3.09 o 
   2   4  12       35.32       33.12      2.76 o 
   3   4  12       59.35       55.08      4.38 o 
   4   4  12       24.04       22.84      4.78 o 
   5   4  12       56.49       48.25      7.38 o 
   6   4  12        9.65        6.26      7.04 o 
   7   4  12        5.17        4.20      7.47 o 
 -14   5  12        4.94        3.03      8.13 o 
 -13   5  12        3.91        2.81      5.37 o 
 -12   5  12      128.02      128.49     10.69 o 
 -11   5  12        7.06        4.91      3.83 o 
 -10   5  12        6.30        5.15      3.00 o 
  -9   5  12        0.66        0.62      2.36 o 
  -8   5  12       11.68        8.52      7.40 o 
  -7   5  12       10.30        9.42      5.37 o 
  -6   5  12       20.01       15.30      4.38 o 
  -5   5  12       20.97       23.19      3.33 o 
  -4   5  12      760.08      777.90     59.17 o 
  -3   5  12       30.56       28.18      3.25 o 
  -2   5  12       54.83       49.65      3.45 o 
  -1   5  12      395.63      359.58     11.59 o 
   0   5  12       22.86       21.90      4.66 o 
   1   5  12       20.58       24.86      3.73 o 
   2   5  12        1.99        2.38      3.22 o 
   3   5  12        2.71        2.59      2.78 o 
   4   5  12       11.40       15.61      6.96 o 
   5   5  12       44.14       46.36      5.92 o 
 -10   6  12       11.29        7.27      9.91 o 
  -9   6  12      132.12      146.38      8.73 o 
  -8   6  12      184.95      214.02     12.43 o 
  -7   6  12       62.03       72.73      6.70 o 
  -6   6  12       21.57       16.93     11.33 o 
  -5   6  12      122.55      129.90      8.80 o 
  -4   6  12       79.79       69.57      7.63 o 
  -3   6  12      121.63      113.95      8.81 o 
  -2   6  12       17.76       18.78      4.18 o 
  -1   6  12       96.69      104.25      7.19 o 
   0   6  12       10.98        7.21      6.05 o 
   1   6  12       23.12       22.70      5.50 o 
 -19   1  13       12.29        9.73      6.88 o 
 -18   1  13        9.23        7.44      5.22 o 
 -17   1  13       41.77       37.38      2.73 o 
 -16   1  13        0.01        0.74      0.98 o 
 -15   1  13        5.27        4.86      2.66 o 
 -14   1  13       34.92       31.47      2.71 o 
 -13   1  13       31.76       33.37      2.50 o 
 -12   1  13       48.02       47.51      2.92 o 
 -11   1  13       65.52       63.84      3.43 o 
 -10   1  13      180.47      173.16      5.02 o 
  -9   1  13       60.15       60.17      3.87 o 
  -8   1  13       63.71       57.66      3.12 o 
  -7   1  13       23.96       23.45      1.74 o 
  -6   1  13      889.80      915.82     18.67 o 
  -5   1  13      378.09      349.78      7.24 o 
  -4   1  13      468.57      403.17      8.03 o 
  -3   1  13        8.01        4.62      1.45 o 
  -2   1  13      166.52      140.25      3.49 o 
  -1   1  13       54.72       54.84      2.19 o 
   0   1  13     1020.12      997.67     14.52 o 
   1   1  13      361.38      360.09      7.71 o 
   2   1  13       74.67       76.55      4.20 o 
   3   1  13      302.32      294.98      7.76 o 
   4   1  13       32.66       26.24      2.30 o 
   5   1  13        4.94        3.66      2.08 o 
   6   1  13       11.04        8.43      3.61 o 
   7   1  13        0.33        0.77      1.33 o 
   8   1  13       20.78       16.75      3.11 o 
   9   1  13        2.31        1.94      2.03 o 
 -18   2  13      108.49       97.77      5.19 o 
 -17   2  13       20.89       14.45      5.76 o 
 -16   2  13        6.03        4.89      2.42 o 
 -15   2  13      273.07      274.26      6.63 o 
 -14   2  13      110.22      106.24      3.95 o 
 -13   2  13      275.34      290.03      9.39 o 
 -12   2  13      173.03      161.25      5.92 o 
 -11   2  13       54.97       47.46      2.91 o 
 -10   2  13      522.77      559.01     11.76 o 
  -9   2  13      302.35      303.84      7.10 o 
  -8   2  13       40.31       42.82      2.79 o 
  -7   2  13       33.38       35.30      2.98 o 
  -6   2  13        1.25        1.92      1.18 o 
  -5   2  13      112.78      105.29      4.66 o 
  -4   2  13        5.33        9.64      3.04 o 
  -3   2  13      221.84      218.19      7.87 o 
  -2   2  13      633.21      598.89     12.15 o 
  -1   2  13      491.66      478.61      9.95 o 
   0   2  13       43.96       36.40      2.41 o 
   1   2  13        0.02        0.86      0.72 o 
   2   2  13       58.07       55.39      4.38 o 
   3   2  13       53.40       55.48      4.54 o 
   4   2  13       26.08       34.05      2.85 o 
   5   2  13       17.43       12.27      3.23 o 
   6   2  13      167.04      205.72      9.66 o 
   7   2  13        4.09        3.49      3.73 o 
   8   2  13       15.49       14.71     11.12 o 
   9   2  13       87.30       89.36      7.21 o 
 -17   3  13        0.10        0.86      1.35 o 
 -16   3  13       52.93       51.85      4.55 o 
 -15   3  13       45.79       41.52      2.97 o 
 -14   3  13      117.12      100.69      4.15 o 
 -13   3  13       46.38       38.35      2.71 o 
 -12   3  13        2.78        1.31      1.60 o 
 -11   3  13        0.07        0.45      0.62 o 
 -10   3  13        5.12        3.95      1.79 o 
  -9   3  13      298.31      261.27      9.52 o 
  -8   3  13       47.54       55.10      4.33 o 
  -7   3  13       50.58       49.71      5.02 o 
  -6   3  13       14.23        7.84      4.16 o 
  -5   3  13        0.96        0.68      1.54 o 
  -4   3  13       69.42       70.73      4.80 o 
  -3   3  13      108.70      105.51      5.77 o 
  -2   3  13        9.09        8.44      4.36 o 
  -1   3  13        3.79        6.40      3.00 o 
   0   3  13      339.21      325.02      9.42 o 
   1   3  13       29.50       21.44      3.18 o 
   2   3  13        4.14        4.33      2.36 o 
   3   3  13       24.75       33.32      2.83 o 
   4   3  13       44.15       40.99      4.87 o 
   5   3  13        0.17        1.77      2.58 o 
   6   3  13       24.60       20.20      3.64 o 
   7   3  13       57.70       54.22      8.59 o 
   8   3  13        8.24        7.13      9.34 o 
 -15   4  13        7.16        5.53      5.26 o 
 -14   4  13       18.79       15.70      4.38 o 
 -13   4  13        0.88        1.31      1.28 o 
 -12   4  13       52.53       51.07      4.23 o 
 -11   4  13       68.60       69.58      4.42 o 
 -10   4  13       21.07       21.64      3.92 o 
  -9   4  13       13.52        9.57      6.84 o 
  -8   4  13      258.83      275.49     13.11 o 
  -7   4  13      252.76      244.87     10.93 o 
  -6   4  13      138.92      151.42      7.42 o 
  -5   4  13      111.76      100.37      5.35 o 
  -4   4  13        3.77        3.51      2.12 o 
  -3   4  13       59.27       53.18      3.52 o 
  -2   4  13       36.88       40.13      3.58 o 
  -1   4  13        1.37        1.07      1.36 o 
   0   4  13        0.67        0.88      1.49 o 
   1   4  13        1.89        0.77      1.35 o 
   2   4  13       87.69       75.98      4.29 o 
   3   4  13        0.04        0.20      2.01 o 
   4   4  13        2.76        1.86      3.42 o 
   5   4  13        0.00        0.88      2.30 o 
   6   4  13        2.90        1.78      2.30 o 
 -13   5  13      119.76      133.19      9.25 o 
 -12   5  13       43.53       51.57      6.14 o 
 -11   5  13       31.72       37.10      5.14 o 
 -10   5  13       40.05       44.02      6.33 o 
  -9   5  13        6.61        8.94      6.80 o 
  -8   5  13       14.77       12.97     11.94 o 
  -7   5  13       26.91       27.80      3.45 o 
  -6   5  13        0.04        0.86      1.16 o 
  -5   5  13      164.40      159.30      6.32 o 
  -4   5  13       69.43       75.81      4.48 o 
  -3   5  13       68.35       75.25      4.97 o 
  -2   5  13        2.81        1.37      1.24 o 
  -1   5  13       52.42       58.91      4.33 o 
   0   5  13        1.48        2.60      1.68 o 
   1   5  13       18.90       21.03      5.21 o 
   2   5  13        8.45        4.74      7.43 o 
   3   5  13        3.21        5.17      3.77 o 
   4   5  13       12.24        7.68     11.47 o 
  -8   6  13       50.09       65.32      6.35 o 
  -7   6  13       71.43       68.45      6.05 o 
  -6   6  13       63.05       70.74      6.23 o 
  -5   6  13      218.71      232.18     11.04 o 
  -4   6  13       22.37       18.99     13.36 o 
  -3   6  13        0.84        0.22      1.50 o 
  -2   6  13        2.14        2.28      2.65 o 
  -1   6  13        0.25        1.67      1.91 o 
 -19   0  14       23.83       21.56      7.65 o 
 -18   0  14        1.44        1.21      1.42 o 
 -17   0  14      218.43      216.66     10.61 o 
 -16   0  14      621.74      632.47     15.13 o 
 -15   0  14        0.96        1.11      1.63 o 
 -14   0  14       94.23      106.48      6.54 o 
 -13   0  14        0.36        0.98      1.45 o 
 -12   0  14       54.29       56.45      4.33 o 
 -11   0  14       63.65       60.53      4.71 o 
 -10   0  14      174.39      167.68      6.98 o 
  -9   0  14     1285.19     1378.14     27.29 o 
  -8   0  14     1449.27     1565.62     30.52 o 
  -7   0  14      511.31      581.84     17.68 o 
  -6   0  14      121.41      130.44      7.34 o 
  -5   0  14      427.09      429.55     14.57 o 
  -4   0  14        0.01        0.49      0.99 o 
  -3   0  14        7.43        6.84      3.02 o 
  -2   0  14       32.48       35.70      3.80 o 
  -1   0  14       18.65       10.41      4.87 o 
   0   0  14     4541.35     4288.39    177.39 o 
   1   0  14      779.59      826.98     24.85 o 
   2   0  14      125.54      125.54      9.62 o 
   3   0  14      648.50      585.14     35.33 o 
   4   0  14      223.80      185.20     11.86 o 
   5   0  14      118.66      108.90     10.26 o 
   6   0  14        6.27        3.68      3.48 o 
   7   0  14      160.93      153.82     12.28 o 
   8   0  14       23.20       19.40      4.99 o 
   9   0  14        1.31       -0.10      2.01 o 
 -18   1  14        3.01        2.20      1.91 o 
 -17   1  14        3.87        2.97      1.77 o 
 -16   1  14       38.77       36.38      2.44 o 
 -15   1  14      117.74      124.25      5.00 o 
 -14   1  14       25.30       24.38      2.46 o 
 -13   1  14        9.60        9.14      3.49 o 
 -12   1  14       51.91       49.15      3.00 o 
 -11   1  14       64.38       58.22      3.40 o 
 -10   1  14      150.02      154.95      5.10 o 
  -9   1  14        6.81       10.33      2.36 o 
  -8   1  14        0.83        1.02      0.76 o 
  -7   1  14      354.73      372.35      7.09 o 
  -6   1  14      208.83      182.37      6.54 o 
  -5   1  14      416.65      389.60     13.67 o 
  -4   1  14       62.72       60.87      3.65 o 
  -3   1  14      225.28      212.03      6.32 o 
  -2   1  14        0.27        0.18      0.80 o 
  -1   1  14      354.35      326.00      7.74 o 
   0   1  14      555.85      552.86     11.15 o 
   1   1  14       58.74       43.15      3.54 o 
   2   1  14       57.55       41.01      2.62 o 
   3   1  14       19.52       13.99      2.36 o 
   4   1  14       93.42       96.32      4.43 o 
   5   1  14       42.29       46.28      3.01 o 
   6   1  14       21.12       21.97      2.77 o 
   7   1  14        0.47        0.68      1.97 o 
   8   1  14      133.99      159.01      9.34 o 
 -18   2  14        0.70        0.72      1.37 o 
 -17   2  14       33.02       33.30      3.11 o 
 -16   2  14        1.33        2.15      1.70 o 
 -15   2  14       15.35       16.87      2.82 o 
 -14   2  14      414.93      415.16     12.19 o 
 -13   2  14      148.10      135.97      4.59 o 
 -12   2  14        1.18        1.37      1.07 o 
 -11   2  14        4.38        3.11      1.48 o 
 -10   2  14      632.89      644.47     13.92 o 
  -9   2  14      166.97      193.47      5.47 o 
  -8   2  14       18.87       16.42      1.88 o 
  -7   2  14        1.76        1.78      1.00 o 
  -6   2  14       17.93       16.14      1.22 o 
  -5   2  14        3.04        2.61      2.03 o 
  -4   2  14      231.68      214.67      7.21 o 
  -3   2  14        2.58        2.62      1.24 o 
  -2   2  14        1.12        2.93      1.38 o 
  -1   2  14       36.18       37.60      3.60 o 
   0   2  14      261.20      278.92      8.67 o 
   1   2  14       14.22       15.25      6.56 o 
   2   2  14        1.17        1.90      1.57 o 
   3   2  14      132.60      118.24      5.65 o 
   4   2  14       59.98       64.06      4.47 o 
   5   2  14       20.53       23.34      4.39 o 
   6   2  14       46.98       63.63      5.93 o 
   7   2  14      125.30      142.17      9.74 o 
   8   2  14      119.00      138.38      7.40 o 
 -17   3  14       30.33       23.77      4.13 o 
 -16   3  14      260.91      261.13     12.65 o 
 -15   3  14        0.84        2.58      1.65 o 
 -14   3  14       96.48       88.69      4.63 o 
 -13   3  14       43.46       43.65      3.29 o 
 -12   3  14       72.44       85.68      4.94 o 
 -11   3  14       22.81       17.72      3.98 o 
 -10   3  14       98.51       93.15      5.70 o 
  -9   3  14      126.74      135.87      9.00 o 
  -8   3  14        0.00        1.01      1.50 o 
  -7   3  14      130.97      146.68      8.06 o 
  -6   3  14        7.79        6.69      3.07 o 
  -5   3  14      165.93      158.83      6.17 o 
  -4   3  14        8.40        5.83      2.41 o 
  -3   3  14      479.67      497.37     12.83 o 
  -2   3  14       28.14       31.94      3.10 o 
  -1   3  14        4.55        5.35      2.14 o 
   0   3  14       26.12       18.68      3.77 o 
   1   3  14      137.88      139.84      6.00 o 
   2   3  14        0.37        1.84      1.61 o 
   3   3  14        0.06        1.20      2.15 o 
   4   3  14        1.52        3.23      3.65 o 
   5   3  14       62.81       65.66      5.84 o 
   6   3  14        2.17        2.46      5.32 o 
   7   3  14       14.15        7.39      9.54 o 
 -15   4  14       29.82       15.63      4.67 o 
 -14   4  14       11.91        7.99      8.72 o 
 -13   4  14       14.73       14.59      6.62 o 
 -12   4  14        1.71        0.91      1.96 o 
 -11   4  14       35.57       31.91      3.20 o 
 -10   4  14       85.07       87.18      5.35 o 
  -9   4  14       42.69       52.82      4.55 o 
  -8   4  14       43.07       48.43      4.19 o 
  -7   4  14        4.73        5.84      3.69 o 
  -6   4  14      304.24      314.71     10.12 o 
  -5   4  14        3.40        4.41      2.84 o 
  -4   4  14        0.15        0.81      1.68 o 
  -3   4  14        8.64        7.96      4.76 o 
  -2   4  14       17.80       12.38      6.03 o 
  -1   4  14       58.26       60.10      4.10 o 
   0   4  14      172.01      162.86      6.78 o 
   1   4  14       11.46        7.45      4.46 o 
   2   4  14        2.98        2.54      1.39 o 
   3   4  14        6.52        3.68      3.75 o 
   4   4  14      256.64      285.97     17.70 o 
   5   4  14       10.57        9.92     14.04 o 
 -12   5  14       18.76       14.70      3.19 o 
 -11   5  14       54.21       59.48      5.88 o 
 -10   5  14       33.23       36.79      7.11 o 
  -9   5  14       81.66       88.35      8.02 o 
  -8   5  14        2.77        1.61      2.79 o 
  -7   5  14       48.87       55.94      5.68 o 
  -6   5  14        9.60        9.79      5.59 o 
  -5   5  14        6.39        3.86      3.42 o 
  -4   5  14      130.81      135.32      7.03 o 
  -3   5  14       95.60       95.66      5.70 o 
  -2   5  14       51.42       61.80      5.31 o 
  -1   5  14        0.27        1.50      2.47 o 
   0   5  14        0.18        0.74      1.48 o 
   1   5  14       39.54       32.40      6.45 o 
   2   5  14        5.80        2.79      3.19 o 
 -18   1  15       94.84       86.15      3.78 o 
 -17   1  15        5.91        4.87      2.42 o 
 -16   1  15       95.36       94.83      4.60 o 
 -15   1  15       69.59       62.39      3.28 o 
 -14   1  15       34.03       32.31      2.97 o 
 -13   1  15      481.66      503.99     10.98 o 
 -12   1  15       12.89       13.31      4.85 o 
 -11   1  15        1.52        1.57      1.12 o 
 -10   1  15      184.70      193.18      7.03 o 
  -9   1  15       48.44       52.56      3.24 o 
  -8   1  15      112.00       99.44      4.96 o 
  -7   1  15      131.81      130.80      5.34 o 
  -6   1  15        8.73        7.73      2.95 o 
  -5   1  15      122.91      117.37      5.33 o 
  -4   1  15     1277.49     1168.12     33.34 o 
  -3   1  15      483.78      469.28     12.27 o 
  -2   1  15       12.68       12.09      1.88 o 
  -1   1  15      513.92      448.67     29.82 o 
   0   1  15      135.11      108.74      4.89 o 
   1   1  15       25.95       18.32      3.86 o 
   2   1  15       12.83       14.71      2.40 o 
   3   1  15      155.35      141.53      5.76 o 
   4   1  15       38.34       43.24      4.36 o 
   5   1  15        0.48        1.88      1.32 o 
   6   1  15      116.76      119.21      8.76 o 
   7   1  15      135.55      162.28     10.53 o 
 -17   2  15       22.68       20.77      2.39 o 
 -16   2  15        2.12        1.96      1.25 o 
 -15   2  15        1.48        2.16      1.37 o 
 -14   2  15        5.38        3.65      1.69 o 
 -13   2  15       63.89       53.78      2.82 o 
 -12   2  15      154.96      151.31      5.17 o 
 -11   2  15       95.92       87.10      4.05 o 
 -10   2  15      119.13      130.54      5.45 o 
  -9   2  15      130.72      128.57      6.19 o 
  -8   2  15       43.53       42.32      3.96 o 
  -7   2  15        0.13        1.53      1.97 o 
  -6   2  15      213.46      208.23      7.30 o 
  -5   2  15        2.14        1.89      1.44 o 
  -4   2  15      304.12      315.41      9.28 o 
  -3   2  15     1016.07      888.70     64.31 o 
  -2   2  15       40.46       39.39      4.10 o 
  -1   2  15      139.03      128.05      6.31 o 
   0   2  15        1.99        3.28      1.65 o 
   1   2  15        0.09        0.98      1.42 o 
   2   2  15       23.11       24.21      3.45 o 
   3   2  15       13.93       10.12      4.78 o 
   4   2  15       13.23        9.59      5.42 o 
   5   2  15       20.71       24.54      4.88 o 
   6   2  15       18.46       18.91      3.98 o 
   7   2  15        2.39        4.06      4.22 o 
 -16   3  15       19.39       14.68     10.74 o 
 -15   3  15       11.14       10.62      3.78 o 
 -14   3  15        0.79        1.16      1.32 o 
 -13   3  15        4.75        5.17      2.89 o 
 -12   3  15        1.34        2.00      1.51 o 
 -11   3  15       41.84       38.92      3.37 o 
 -10   3  15      175.91      183.15      7.09 o 
  -9   3  15      469.50      516.05     21.12 o 
  -8   3  15      205.48      198.51     10.23 o 
  -7   3  15       34.82       40.78      4.38 o 
  -6   3  15        4.97        4.48      2.51 o 
  -5   3  15        4.03        4.02      2.07 o 
  -4   3  15       20.63       20.42      4.70 o 
  -3   3  15       45.26       42.94      3.85 o 
  -2   3  15       13.71       11.19      3.69 o 
  -1   3  15        0.83        1.09      1.77 o 
   0   3  15      147.17      125.74      6.48 o 
   1   3  15        4.81        2.89      2.42 o 
   2   3  15        0.33        0.69      1.25 o 
   3   3  15      100.79      118.68      8.62 o 
   4   3  15        0.13        0.37      2.34 o 
   5   3  15       23.47       19.60      5.46 o 
 -14   4  15       31.36       38.90      3.84 o 
 -13   4  15       12.63       11.46      3.33 o 
 -12   4  15        3.02        3.59      2.92 o 
 -11   4  15       24.17       21.75      3.74 o 
 -10   4  15       35.11       26.30      3.68 o 
  -9   4  15       38.07       39.95      4.43 o 
  -8   4  15        0.01        0.48      2.04 o 
  -7   4  15        9.45        8.45      5.01 o 
  -6   4  15        1.86        1.89      1.37 o 
  -5   4  15       56.97       60.45      4.06 o 
  -4   4  15       97.60       95.47      5.59 o 
  -3   4  15        8.12        8.86      4.94 o 
  -2   4  15       12.45       12.62      7.63 o 
  -1   4  15       64.99       54.47      4.50 o 
   0   4  15       13.80       10.34      6.78 o 
   1   4  15       41.82       48.23      3.85 o 
   2   4  15        5.50        4.04      2.94 o 
   3   4  15        0.40        0.26      2.33 o 
   4   4  15        1.10        2.93      3.50 o 
 -11   5  15       35.27       31.58      4.89 o 
 -10   5  15        4.82        6.10      6.25 o 
  -9   5  15        4.73        3.27      2.87 o 
  -8   5  15       34.10       31.34      4.82 o 
  -7   5  15        0.48        0.74      2.19 o 
  -6   5  15       21.29       20.30      3.10 o 
  -5   5  15       16.89        8.84      8.17 o 
  -4   5  15        3.89        4.29      3.03 o 
  -3   5  15      197.82      224.52     12.01 o 
  -2   5  15        4.12        5.43      3.75 o 
  -1   5  15        5.02        3.03      2.98 o 
   0   5  15        2.40        2.23      2.83 o 
   1   5  15        6.51        3.33      8.95 o 
 -18   0  16       94.05      101.82      5.93 o 
 -17   0  16      446.02      436.53     12.45 o 
 -16   0  16      138.26      142.11      8.56 o 
 -15   0  16       73.30       75.57      5.55 o 
 -14   0  16        2.04        1.73      1.78 o 
 -13   0  16       52.86       52.06      3.94 o 
 -12   0  16      116.26      117.42      6.86 o 
 -11   0  16      751.35      786.82     20.08 o 
 -10   0  16      114.18      117.25      7.34 o 
  -9   0  16       85.37       73.72      6.65 o 
  -8   0  16     2314.42     2415.15     42.42 o 
  -7   0  16     1268.08     1286.76     39.03 o 
  -6   0  16       16.38       19.09      4.79 o 
  -5   0  16      545.94      482.54     64.92 o 
  -4   0  16      111.04      105.10      6.30 o 
  -3   0  16        1.99        2.08      1.51 o 
  -2   0  16        1.88        3.66      2.03 o 
  -1   0  16      159.01      149.98      7.57 o 
   0   0  16      131.71      143.44      7.72 o 
   1   0  16        0.27        1.79      1.44 o 
   2   0  16      167.91      155.06      8.30 o 
   3   0  16       14.48       13.06      9.14 o 
   4   0  16       33.03       34.60      4.58 o 
   5   0  16       43.05       47.40      5.21 o 
   6   0  16       34.17       34.80      5.91 o 
 -18   1  16       65.80       62.17      3.17 o 
 -17   1  16        4.97        4.46      3.08 o 
 -16   1  16       53.07       52.00      3.52 o 
 -15   1  16       62.15       59.62      3.55 o 
 -14   1  16       19.65       12.33      6.50 o 
 -13   1  16      350.02      364.63     10.86 o 
 -12   1  16       37.30       33.53      2.72 o 
 -11   1  16      742.53      800.86     14.56 o 
 -10   1  16       49.82       51.50      2.84 o 
  -9   1  16      149.52      141.48      5.79 o 
  -8   1  16       24.79       21.29      2.73 o 
  -7   1  16        8.52        7.28      2.59 o 
  -6   1  16      105.91       99.14      5.47 o 
  -5   1  16       71.89       75.66      4.28 o 
  -4   1  16       58.27       51.20      4.16 o 
  -3   1  16      902.96      889.87     23.05 o 
  -2   1  16      100.24      111.97      5.99 o 
  -1   1  16       18.25       11.68      4.52 o 
   0   1  16       55.02       54.75      3.80 o 
   1   1  16        0.02        1.13      1.33 o 
   2   1  16       38.57       34.64      3.95 o 
   3   1  16        8.80        9.22      5.82 o 
   4   1  16       28.99       28.92      3.35 o 
   5   1  16       16.84       17.53      2.89 o 
   6   1  16       36.75       36.25      4.34 o 
 -17   2  16        6.40        2.73      2.81 o 
 -16   2  16      105.48      115.08      6.11 o 
 -15   2  16       43.03       43.32      3.80 o 
 -14   2  16        8.30        8.25      4.40 o 
 -13   2  16       12.07       11.99      6.98 o 
 -12   2  16      109.22      122.36      6.40 o 
 -11   2  16       25.56       22.83      3.82 o 
 -10   2  16       46.87       45.86      3.57 o 
  -9   2  16        8.30        7.39      4.09 o 
  -8   2  16        8.35        7.90      3.80 o 
  -7   2  16       15.28       11.25      6.20 o 
  -6   2  16       56.58       52.19      4.11 o 
  -5   2  16       18.32       18.57      4.63 o 
  -4   2  16      531.99      547.92     17.21 o 
  -3   2  16      210.34      168.73      8.35 o 
  -2   2  16      108.99       97.85      5.51 o 
  -1   2  16       31.50       28.27      3.13 o 
   0   2  16       58.21       53.50      4.43 o 
   1   2  16       59.84       56.11      4.44 o 
   2   2  16       11.70        7.33      5.50 o 
   3   2  16       20.70       13.65      8.66 o 
   4   2  16       76.35       94.85      8.63 o 
   5   2  16       54.72       77.55      6.52 o 
 -16   3  16        1.14        1.14      1.62 o 
 -15   3  16        0.08        0.71      0.99 o 
 -14   3  16        0.01        0.77      1.10 o 
 -13   3  16       35.06       44.26      3.55 o 
 -12   3  16        3.76        3.69      2.46 o 
 -11   3  16       23.32       22.88      4.77 o 
 -10   3  16      370.62      400.21     14.57 o 
  -9   3  16      572.21      585.28     23.26 o 
  -8   3  16        4.42        5.29      3.22 o 
  -7   3  16        3.20        4.18      2.57 o 
  -6   3  16      140.93      146.81      6.26 o 
  -5   3  16       17.00       12.44      5.59 o 
  -4   3  16       37.21       41.90      3.46 o 
  -3   3  16       21.18       17.33      7.38 o 
  -2   3  16       84.50       70.75      5.23 o 
  -1   3  16       37.05       33.74      3.43 o 
   0   3  16      155.35      164.82      6.90 o 
   1   3  16        4.03        5.32      3.12 o 
   2   3  16       21.25       26.73      3.41 o 
   3   3  16       80.22       85.76      8.34 o 
   4   3  16      135.64      161.61      7.86 o 
 -14   4  16        1.70        2.14      2.27 o 
 -13   4  16       11.10        7.87      7.45 o 
 -12   4  16       32.95       29.05      4.45 o 
 -11   4  16       45.36       46.27      4.00 o 
 -10   4  16       61.77       57.31      5.33 o 
  -9   4  16       16.60       16.46      4.47 o 
  -8   4  16       23.13       22.52      3.89 o 
  -7   4  16       16.49       12.92      9.88 o 
  -6   4  16      375.49      418.05     16.26 o 
  -5   4  16       13.66       13.66      7.15 o 
  -4   4  16       22.56       25.72      3.16 o 
  -3   4  16        1.85        1.46      1.80 o 
  -2   4  16        4.36        3.81      2.45 o 
  -1   4  16       28.14       30.99      3.75 o 
   0   4  16       94.28       96.74      6.39 o 
   1   4  16        0.19        0.18      1.99 o 
   2   4  16        3.85        4.63      7.59 o 
 -10   5  16       13.88       18.36      6.27 o 
  -9   5  16        5.80        1.44      2.69 o 
  -8   5  16       24.70       17.51     10.50 o 
  -7   5  16        4.26        2.94      2.22 o 
  -6   5  16        8.14        3.99      3.57 o 
  -5   5  16       57.78       64.17      4.51 o 
  -4   5  16       27.26       22.83      2.86 o 
  -3   5  16        6.66        4.61      4.39 o 
  -2   5  16       18.90       24.20      3.70 o 
 -17   1  17        1.34        0.83      0.81 o 
 -16   1  17        0.53        0.68      0.90 o 
 -15   1  17       33.06       33.78      2.77 o 
 -14   1  17        8.06        4.98      2.63 o 
 -13   1  17       28.99       20.09      3.67 o 
 -12   1  17      280.12      284.12     10.36 o 
 -11   1  17      197.53      201.91      6.38 o 
 -10   1  17      108.13      104.10      5.33 o 
  -9   1  17       92.64       93.28      4.69 o 
  -8   1  17       90.17       93.28      5.60 o 
  -7   1  17       25.58       24.74      4.47 o 
  -6   1  17       15.10       11.61      5.94 o 
  -5   1  17      182.62      185.63      7.34 o 
  -4   1  17      440.62      445.85     14.32 o 
  -3   1  17      448.50      449.16     16.26 o 
  -2   1  17      186.21      167.59      7.45 o 
  -1   1  17       16.24       16.59      4.08 o 
   0   1  17        0.14        0.34      1.33 o 
   1   1  17       31.56       33.44      3.60 o 
   2   1  17       13.22       12.89      3.64 o 
   3   1  17       14.22        9.97      8.23 o 
   4   1  17      102.65      120.40      6.46 o 
   5   1  17      109.83      128.52      7.47 o 
 -16   2  17        5.32        3.69      2.47 o 
 -15   2  17        7.59        5.49      4.48 o 
 -14   2  17      405.55      414.62     14.93 o 
 -13   2  17      175.96      177.97      8.49 o 
 -12   2  17      199.64      199.14      8.09 o 
 -11   2  17       13.57       16.25      4.11 o 
 -10   2  17       39.90       37.05      3.69 o 
  -9   2  17       13.39       13.24      7.61 o 
  -8   2  17       10.66       10.28      3.98 o 
  -7   2  17       37.19       35.68      4.38 o 
  -6   2  17      184.97      182.01      7.33 o 
  -5   2  17       77.65       79.51      5.15 o 
  -4   2  17      226.49      226.78      8.17 o 
  -3   2  17       59.67       50.30      3.77 o 
  -2   2  17       46.50       36.32      4.61 o 
  -1   2  17       24.91       23.13      5.86 o 
   0   2  17      262.88      265.96      8.87 o 
   1   2  17       13.28       11.28      6.94 o 
   2   2  17      108.28      115.60      6.74 o 
   3   2  17      156.54      162.92      9.28 o 
   4   2  17       21.87       21.79      7.83 o 
 -15   3  17        4.99        3.07      1.70 o 
 -14   3  17       17.75       17.70      4.17 o 
 -13   3  17        5.39        3.13      2.25 o 
 -12   3  17       36.34       36.96      3.35 o 
 -11   3  17        8.10        6.46      4.54 o 
 -10   3  17        0.00        0.38      1.73 o 
  -9   3  17       77.28       83.41      5.79 o 
  -8   3  17        4.35        3.44      2.60 o 
  -7   3  17      257.49      253.83     10.57 o 
  -6   3  17       13.38       12.47      7.38 o 
  -5   3  17        6.51        4.88      2.38 o 
  -4   3  17       23.38       23.67      3.21 o 
  -3   3  17        0.86        0.37      1.33 o 
  -2   3  17       23.33       17.55      4.79 o 
  -1   3  17        8.76        7.55      5.63 o 
   0   3  17        9.32        7.36      6.26 o 
   1   3  17       48.50       62.42      4.91 o 
   2   3  17       99.33      110.25      7.61 o 
   3   3  17        0.05        0.73      2.08 o 
 -12   4  17       21.83       17.82      3.56 o 
 -11   4  17       84.82       77.19      5.02 o 
 -10   4  17       45.70       50.62      5.03 o 
  -9   4  17        4.62        3.41      2.76 o 
  -8   4  17        9.90       11.20      8.38 o 
  -7   4  17        4.74        3.89      2.90 o 
  -6   4  17        5.69        6.54      5.02 o 
  -5   4  17        3.39        3.00      1.98 o 
  -4   4  17       20.02       23.03      4.17 o 
  -3   4  17       12.45        7.59      6.60 o 
  -2   4  17        0.58        2.03      1.89 o 
  -1   4  17       31.71       32.82      4.02 o 
   0   4  17       29.86       30.92      4.49 o 
 -17   0  18       95.25       84.93      6.56 o 
 -16   0  18        1.53        0.54      1.35 o 
 -15   0  18       15.65       16.22      5.20 o 
 -14   0  18      120.65      127.67      7.81 o 
 -13   0  18       15.13        9.36      6.98 o 
 -12   0  18       69.41       73.60      5.07 o 
 -11   0  18        4.91        5.46      3.35 o 
 -10   0  18       58.50       58.60      4.80 o 
  -9   0  18       13.66       17.27     11.16 o 
  -8   0  18       12.66       14.40      5.13 o 
  -7   0  18        0.67       -0.48      3.33 o 
  -6   0  18       98.74      105.75      8.90 o 
  -5   0  18        4.19        6.11      4.29 o 
  -4   0  18        2.22        1.98      3.66 o 
  -3   0  18      178.08      168.52      9.42 o 
  -2   0  18      175.37      173.10      8.97 o 
  -1   0  18        1.06        1.26      1.88 o 
   0   0  18      144.74      147.38     11.65 o 
   1   0  18       17.75       14.07     14.43 o 
   2   0  18       98.47      129.17     11.09 o 
   3   0  18      324.26      394.86     15.32 o 
   4   0  18       11.32        2.86      3.52 o 
 -16   1  18       53.55       51.49      3.49 o 
 -15   1  18       29.13       30.22      3.29 o 
 -14   1  18      296.69      295.85     11.40 o 
 -13   1  18       26.58       25.33      3.07 o 
 -12   1  18       95.01       95.88      4.78 o 
 -11   1  18        7.17        6.28      4.01 o 
 -10   1  18      259.94      250.79     10.80 o 
  -9   1  18      171.97      186.08      8.52 o 
  -8   1  18        1.04        1.55      1.56 o 
  -7   1  18       84.63       87.14      5.96 o 
  -6   1  18      161.24      151.12      7.07 o 
  -5   1  18       29.30       29.38      3.35 o 
  -4   1  18       46.63       45.21      3.58 o 
  -3   1  18      256.23      268.68      9.81 o 
  -2   1  18        5.38        5.14      2.60 o 
  -1   1  18        6.75        4.86      2.48 o 
   0   1  18        0.18        0.55      1.41 o 
   1   1  18      168.54      177.36      8.83 o 
   2   1  18        2.11        2.87      2.58 o 
   3   1  18       13.59       13.27      4.05 o 
 -15   2  18      134.92      144.98      6.38 o 
 -14   2  18       46.49       53.65      4.29 o 
 -13   2  18      615.69      689.45     15.71 o 
 -12   2  18        8.95        8.19      3.68 o 
 -11   2  18       13.52       10.36      3.80 o 
 -10   2  18        7.78        7.14      2.59 o 
  -9   2  18        0.93        2.09      2.18 o 
  -8   2  18       12.16       14.11      6.38 o 
  -7   2  18      148.53      145.62      7.43 o 
  -6   2  18       88.76       86.72      8.65 o 
  -5   2  18       28.01       21.99      5.77 o 
  -4   2  18        9.55       13.00      6.92 o 
  -3   2  18       90.62       86.22      5.04 o 
  -2   2  18       92.77       92.51      6.56 o 
  -1   2  18       86.79       95.64      6.43 o 
   0   2  18        6.98        3.65      2.64 o 
   1   2  18       36.59       41.69      3.58 o 
   2   2  18        8.25        9.27      8.29 o 
   3   2  18      207.52      264.57     12.66 o 
 -14   3  18        0.93        1.58      1.78 o 
 -13   3  18       31.78       32.81      3.33 o 
 -12   3  18       21.21       16.16      4.53 o 
 -11   3  18        0.48        2.16      1.61 o 
 -10   3  18       45.23       42.87      5.02 o 
  -9   3  18      179.67      207.43      9.76 o 
  -8   3  18       16.63       21.36      4.96 o 
  -7   3  18       82.56       76.50      6.33 o 
  -6   3  18      104.02       98.24      6.50 o 
  -5   3  18       58.58       55.36      4.70 o 
  -4   3  18        2.74        2.99      1.84 o 
  -3   3  18      113.98      101.23      6.27 o 
  -2   3  18        4.46        3.25      2.36 o 
  -1   3  18       22.86       24.72      2.87 o 
   0   3  18       38.75       41.77      4.39 o 
   1   3  18      184.97      245.39     10.10 o 
 -11   4  18       43.17       37.53      3.98 o 
 -10   4  18       37.69       37.77      4.18 o 
  -9   4  18       10.03        8.66      6.14 o 
  -8   4  18       43.94       45.17      4.61 o 
  -7   4  18       57.53       66.50      5.81 o 
  -6   4  18        5.00        2.86      2.17 o 
  -5   4  18        1.62        4.43      3.91 o 
  -4   4  18      106.12      119.51      7.18 o 
  -3   4  18       12.85       10.44      7.21 o 
  -2   4  18       47.19       55.10      4.15 o 
 -15   1  19      116.70      115.45      5.55 o 
 -14   1  19       12.91        8.04      5.66 o 
 -13   1  19        3.74        3.22      2.00 o 
 -12   1  19       24.32       23.20      5.36 o 
 -11   1  19       47.70       46.37      4.73 o 
 -10   1  19       68.67       67.48      4.93 o 
  -9   1  19       27.16       26.62      5.08 o 
  -8   1  19        5.74        6.44      3.81 o 
  -7   1  19      113.94      106.25      5.86 o 
  -6   1  19        1.13        0.95      1.70 o 
  -5   1  19        9.19        7.61      3.95 o 
  -4   1  19        8.01        5.08      3.41 o 
  -3   1  19      173.70      180.80      8.22 o 
  -2   1  19        3.59        1.35      1.27 o 
  -1   1  19      195.76      228.59      9.19 o 
   0   1  19        0.17        1.19      1.56 o 
   1   1  19       73.79       87.52      5.68 o 
   2   1  19       16.46       11.86     10.59 o 
 -14   2  19        0.00        0.56      1.82 o 
 -13   2  19      708.01      753.08     42.21 o 
 -12   2  19       24.45       29.77      4.42 o 
 -11   2  19       18.33       13.87      7.53 o 
 -10   2  19       24.61       27.33      3.73 o 
  -9   2  19       45.04       48.84      4.92 o 
  -8   2  19      184.87      193.59      9.39 o 
  -7   2  19      291.69      297.55     13.40 o 
  -6   2  19      669.99      696.54     15.10 o 
  -5   2  19      189.71      184.53      9.20 o 
  -4   2  19        7.09        4.85      3.98 o 
  -3   2  19       15.82       11.87      7.87 o 
  -2   2  19       44.26       51.39      4.83 o 
  -1   2  19        1.17        1.06      1.71 o 
   0   2  19        0.13        0.80      1.62 o 
   1   2  19        0.10        0.52      1.32 o 
 -12   3  19       92.31       94.21      5.16 o 
 -11   3  19       30.59       32.14      4.29 o 
 -10   3  19       11.71       15.59      7.95 o 
  -9   3  19        7.21        5.81      4.78 o 
  -8   3  19      148.48      157.72      8.97 o 
  -7   3  19        4.32        2.89      3.43 o 
  -6   3  19        1.43        2.25      3.00 o 
  -5   3  19        2.47        1.68      1.82 o 
  -4   3  19        5.81        3.74      4.05 o 
  -3   3  19       40.35       36.90      4.62 o 
  -2   3  19       50.24       64.50      4.47 o 
  -1   3  19       10.50        7.79      6.56 o 
 -14   0  20       19.15       18.02      4.98 o 
 -13   0  20       17.45       15.06     16.27 o 
 -12   0  20        9.24        8.35      9.59 o 
 -11   0  20        2.31        0.86      2.96 o 
 -10   0  20      215.51      224.22     14.81 o 
  -9   0  20       13.81       12.12      6.59 o 
  -8   0  20        8.88        4.31      3.37 o 
  -7   0  20       97.60       91.73      8.63 o 
  -6   0  20      221.02      246.31     15.53 o 
  -5   0  20       52.01       59.87      8.40 o 
  -4   0  20       30.63       37.61      5.50 o 
  -3   0  20        8.00        6.89      8.55 o 
  -2   0  20      157.05      168.30     13.54 o 
  -1   0  20        0.00        0.78      2.25 o 
   0   0  20      304.64      371.19     14.45 o 
 -14   1  20       54.39       52.33      4.19 o 
 -13   1  20        5.27        2.94      1.68 o 
 -12   1  20        1.81        2.66      1.65 o 
 -11   1  20       22.68       21.91      5.06 o 
 -10   1  20       42.07       43.13      4.26 o 
  -9   1  20        9.55        7.05      3.34 o 
  -8   1  20        0.07        0.97      1.64 o 
  -7   1  20       93.33       86.55      5.75 o 
  -6   1  20      346.98      364.37     14.78 o 
  -5   1  20        3.18        2.81      2.99 o 
  -4   1  20       81.54       87.59      5.69 o 
  -3   1  20        8.58        9.03      4.76 o 
  -2   1  20        2.74        2.23      1.54 o 
  -1   1  20        2.25        3.32      2.15 o 
   0   1  20        3.24        1.61      1.74 o 
 -13   2  20        0.14        1.06      1.85 o 
 -12   2  20       18.38       16.31      4.68 o 
 -11   2  20       41.91       41.91      4.51 o 
 -10   2  20       13.95       12.92      9.17 o 
  -9   2  20        6.81        8.16      5.52 o 
  -8   2  20       63.90       58.17      5.35 o 
  -7   2  20      120.80      129.76      7.95 o 
  -6   2  20        2.99        1.65      1.70 o 
  -5   2  20        1.93        1.26      1.16 o 
  -4   2  20        0.03        0.88      1.27 o 
  -3   2  20      162.23      169.27      8.08 o 
  -2   2  20        3.92        1.66      1.80 o 
  -1   2  20       18.84       14.05      4.76 o 
 -10   3  20       44.80       39.42      4.28 o 
  -9   3  20       40.97       39.82      4.65 o 
  -8   3  20        0.01        0.34      2.45 o 
  -7   3  20      258.28      277.68     10.09 o 
  -6   3  20       20.22       28.09      3.71 o 
  -5   3  20        0.27        0.40      1.18 o 
  -4   3  20       27.13       25.04      3.94 o 
 -12   1  21        0.04        1.15      1.51 o 
 -11   1  21       30.36       28.14      4.20 o 
 -10   1  21        2.99        2.06      2.12 o 
  -9   1  21      226.77      240.26     10.63 o 
  -8   1  21       61.26       59.75      4.89 o 
  -7   1  21       33.80       27.25      6.95 o 
  -6   1  21      238.75      241.80     10.46 o 
  -5   1  21       25.40       26.50      7.84 o 
  -4   1  21        3.41        5.38      4.79 o 
  -3   1  21      133.09      144.05      6.97 o 
 -10   2  21       52.28       53.49      4.80 o 
  -9   2  21        7.13        4.46      2.93 o 
  -8   2  21       31.69       31.66      4.51 o 
  -7   2  21      113.80      104.28      6.49 o 
  -6   2  21       24.61       17.15     10.79 o 
  -5   2  21       25.69       30.07      4.04 o 
 -10   0  22      258.06      278.32     12.65 o 
  -9   0  22       40.93       41.80      7.21 o 
  -8   0  22      153.40      184.43     10.64 o 
  -7   0  22        2.01        2.55      3.13 o 
  -6   0  22       15.22        8.28      7.15 o 
                                                 
